# Supplementary material for: Genome-wide identification, comparative analysis and functional roles in flavonoid biosynthesis of cytochrome P450 superfamily in pear (Pyrus spp.)
Source: BMC Genom Data. 2023 Oct 3;24:58. doi: 10.1186/s12863-023-01159-w (PMC10548706; doi:10.1186/s12863-023-01159-w)
Supplement: Supplementary file 4 — Additional file 4: Table 2. The chromosomal distribution of P450 genes in pear (Pyrus spp.). [file 12863_2023_1159_MOESM4_ESM.xlsx]

## Sheet: Sheet1
Supplementary Table 2 The chromosomal distribution of P450 genes in pear (Pyrus spp.)
Chromosome	Pyrus bretschneideri	Pyrus communis	Pyrus betulifolia
Chr1	16	12	17
Chr2	24	14	28
Chr3	23	22	21
Chr4	8	10	11
Chr5	15	11	11
Chr6	18	27	29
Chr7	20	14	15
Chr8	15	14	24
Chr9	13	7	15
Chr10	12	14	13
Chr11	24	30	41
Chr12	6	2	8
Chr13	15	28	32
Chr14	34	20	43
Chr15	45	37	56
Chr16	19	23	28
Chr17	15	10	16
scaffold_11	1	-	-
scaffold_139	4	-	-
scaffold_338	1	-	-
scaffold_409	5	-	-
scaffold_649	1	-	-
scaffold_664.0	1	-	-
scaffold_669	1	-	-
scaffold_755	1	-	-
scaffold_761	1	-	-
SuperScaffold_111	-	2	-
SuperScaffold_420	-	1	-
tig00002874	-	1	-
Contig4	-	-	3
Contig13	-	-	3
Contig29	-	-	1
Contig88	-	-	1
Scaffold7	-	-	2
Scaffold9	-	-	1
