# Supplementary material for: Genome-wide identification, comparative analysis and functional roles in flavonoid biosynthesis of cytochrome P450 superfamily in pear (Pyrus spp.)
Source: BMC Genom Data. 2023 Oct 3;24:58. doi: 10.1186/s12863-023-01159-w (PMC10548706; doi:10.1186/s12863-023-01159-w)
Supplement: Supplementary file 5 — Additional file 5: Table 3a. The P450 gene clusters identified in Chinese white pear. Table 3b. The P450 gene clusters identified in European pear. Table 3c. The P450 gene clusters identified in the wild pear. [file 12863_2023_1159_MOESM5_ESM.xlsx]

## Sheet: Chinese white pear
Supplementary Table 3a The P450 gene clusters identified in Chinese white pear
Note: Two adjacent genes derived from tandem (TD) or proximal (PD) duplication were labeled in the last three columns.
Chr	Gene ID	Cluster
Chr1	Pbr007959-v2.1	Cluster1
Chr1	Pbr007964-v2.1		PD
Chr1	Pbr007965-v2.1
Chr1	Pbr007968-v2.1		PD	PD
Chr1	Pbr007970-v2.1
Chr2	Pbr000737-v2.1	Cluster1	TD
Chr2	Pbr000738-v2.1
Chr2	Pbr000739-v2.1		TD
Chr2	Pbr000740-v2.1			TD
Chr2	Pbr000741-v2.1
Chr2	Pbr043224-v2.1	Cluster2	PD
Chr2	Pbr043225-v2.1			TD
Chr2	Pbr043226-v2.1		PD
Chr3	Pbr029228-v2.1	Cluster1	TD
Chr3	Pbr029229-v2.1			TD
Chr3	Pbr029230-v2.1		TD
Chr3	Pbr029231-v2.1			TD
Chr3	Pbr029232-v2.1
Chr5	Pbr012511-v2.1	Cluster1	PD
Chr5	Pbr012513-v2.1			TD
Chr5	Pbr012514-v2.1		PD		TD
Chr5	Pbr012515-v2.1
Chr5	Pbr012516-v2.1		PD
Chr5	Pbr013216-v2.1	Cluster2	PD
Chr5	Pbr013218-v2.1			TD
Chr5	Pbr013219-v2.1		TD
Chr5	Pbr013220-v2.1
Chr6	Pbr005872-v2.1	Cluster1
Chr6	Pbr005875-v2.1
Chr6	Pbr005878-v2.1
Chr6	Pbr007582-v2.1	Cluster2	PD	PD
Chr6	Pbr007584-v2.1
Chr6	Pbr007585-v2.1			PD
Chr8	Pbr018683-v2.1	Cluster1	PD
Chr8	Pbr018690-v2.1			PD
Chr8	Pbr018692-v2.1
Chr8	Pbr041640-v2.1	Cluster2
Chr8	Pbr041642-v2.1		TD
Chr8	Pbr041643-v2.1
Chr8	Pbr041689-v2.1	Cluster3
Chr8	Pbr041695-v2.1
Chr8	Pbr041704-v2.1		TD
Chr8	Pbr041705-v2.1
Chr9	Pbr037013-v2.1	Cluster1	TD
Chr9	Pbr037014-v2.1			TD
Chr9	Pbr037015-v2.1
Chr11	Pbr000451-v2.1	Cluster1	PD
Chr11	Pbr000453-v2.1			TD
Chr11	Pbr000454-v2.1
Chr11	Pbr024754-v2.1	Cluster2	TD
Chr11	Pbr024755-v2.1			TD
Chr11	Pbr024756-v2.1				TD
Chr11	Pbr024757-v2.1
Chr13	Pbr038202-v2.1	Cluster1		PD
Chr13	Pbr038204-v2.1		TD
Chr13	Pbr038205-v2.1
Chr14	Pbr031047-v2.1	Cluster1	PD
Chr14	Pbr031048-v2.1
Chr14	Pbr031052-v2.1		PD	PD
Chr14	Pbr031054-v2.1
Chr14	Pbr031056-v2.1		TD
Chr14	Pbr031057-v2.1			TD
Chr14	Pbr031058-v2.1
Chr14	Pbr031069-v2.1				PD
Chr14	Pbr031071-v2.1
Chr14	Pbr022995-v2.1	Cluster2	PD
Chr14	Pbr022997-v2.1			TD
Chr14	Pbr022998-v2.1
Chr14	Pbr023000-v2.1				TD
Chr14	Pbr023001-v2.1			TD
Chr14	Pbr023002-v2.1
Chr15	Pbr032543-v2.1	Cluster1	PD
Chr15	Pbr032544-v2.1			PD
Chr15	Pbr032546-v2.1		PD
Chr15	Pbr032547-v2.1			PD
Chr15	Pbr035599-v2.1	Cluster2	TD
Chr15	Pbr035600-v2.1			TD
Chr15	Pbr035601-v2.1
Chr15	Pbr035603-v2.1				TD
Chr15	Pbr035604-v2.1
Chr15	Pbr035613-v2.1
Chr15	Pbr035614-v2.1
Chr15	Pbr035660-v2.1	Cluster3
Chr15	Pbr035665-v2.1				PD
Chr15	Pbr035666-v2.1		PD
Chr15	Pbr035667-v2.1			PD	PD
Chr15	Pbr035669-v2.1		PD		PD
Chr15	Pbr035671-v2.1		TD
Chr15	Pbr035672-v2.1
Chr15	Pbr035677-v2.1			PD
Chr15	Pbr035680-v2.1
Chr15	Pbr036047-v2.1	Cluster4	TD
Chr15	Pbr036048-v2.1
Chr15	Pbr036055-v2.1
Chr15	Pbr036057-v2.1
Chr15	Pbr011828-v2.1	Cluster5	PD
Chr15	Pbr011831-v2.1			TD
Chr15	Pbr011832-v2.1				TD
Chr15	Pbr011833-v2.1
Chr15	Pbr007204-v2.1	Cluster6	TD
Chr15	Pbr007205-v2.1			TD
Chr15	Pbr007206-v2.1
Chr16	Pbr004785-v2.1	Cluster1	TD
Chr16	Pbr004786-v2.1			TD
Chr16	Pbr004787-v2.1				PD
Chr16	Pbr004789-v2.1

## Sheet: European pear
Supplementary Table 3b The P450 gene clusters identified in European pear
Note: Two adjacent genes derived from tandem (TD) or proximal (PD) duplication were labeled in the last four columns.
Chr	Gene ID	Cluster
Chr1	pycom01g21190	Cluster1	TD
Chr1	pycom01g21200
Chr1	pycom01g21300			TD
Chr1	pycom01g21310
Chr1	pycom01g21350				PD
Chr1	pycom01g21400
Chr2	pycom02g24870	Cluster1	TD
Chr2	pycom02g24880
Chr2	pycom02g24890
Chr3	pycom03g03680	Cluster1	TD
Chr3	pycom03g03690			TD
Chr3	pycom03g03700
Chr3	pycom03g04020	Cluster2	PD
Chr3	pycom03g04030			TD
Chr3	pycom03g04040		PD		TD
Chr3	pycom03g04050			TD
Chr3	pycom03g04060
Chr3	pycom03g04120
Chr4	pycom04g07210	Cluster1
Chr4	pycom04g07220		TD
Chr4	pycom04g07240
Chr5	pycom05g15710	Cluster1	TD
Chr5	pycom05g15720			TD
Chr5	pycom05g15730
Chr5	pycom05g24610	Cluster2	TD
Chr5	pycom05g24620			TD
Chr5	pycom05g24630				TD
Chr5	pycom05g24640
Chr6	pycom06g13510	Cluster1	PD
Chr6	pycom06g13530				TD
Chr6	pycom06g13540
Chr6	pycom06g13570			PD
Chr6	pycom06g13590				TD
Chr6	pycom06g13620			PD
Chr6	pycom06g14560	Cluster2		TD
Chr6	pycom06g14570
Chr6	pycom06g14600
Chr6	pycom06g14620		PD
Chr6	pycom06g14640
Chr6	pycom06g14670
Chr6	pycom06g14730
Chr7	pycom07g07830	Cluster1
Chr7	pycom07g07850		TD
Chr7	pycom07g07860
Chr7	pycom07g24880	Cluster2
Chr7	pycom07g24890
Chr7	pycom07g24940
Chr8	pycom08g03050	Cluster1
Chr8	pycom08g03100
Chr8	pycom08g03210			TD
Chr8	pycom08g03220
Chr8	pycom08g19390	Cluster2	TD
Chr8	pycom08g19400			TD
Chr8	pycom08g19410
Chr10	pycom10g13610	Cluster1		PD
Chr10	pycom10g13620		TD
Chr10	pycom10g13630			PD	PD	PD
Chr10	pycom10g13660
Chr10	pycom10g13670					PD
Chr11	pycom11g07600	Cluster1		TD
Chr11	pycom11g07610				TD
Chr11	pycom11g07620		PD
Chr11	pycom11g07660
Chr11	pycom11g19360	Cluster2	TD
Chr11	pycom11g19370			TD
Chr11	pycom11g19380				TD
Chr11	pycom11g19390		TD
Chr11	pycom11g19400					PD
Chr11	pycom11g19460
Chr11	pycom11g24170	Cluster3	PD
Chr11	pycom11g24180			TD
Chr11	pycom11g24190
Chr11	pycom11g24200		PD
Chr11	pycom11g24210
Chr13	pycom13g05100	Cluster1	PD
Chr13	pycom13g05110			PD
Chr13	pycom13g05120				PD
Chr13	pycom13g05140					PD
Chr13	pycom13g05160		PD	PD	TD
Chr13	pycom13g05170		PD
Chr13	pycom13g05200
Chr13	pycom13g05210				PD	TD
Chr13	pycom13g05220
Chr13	pycom13g09780	Cluster2	PD
Chr13	pycom13g09800			TD
Chr13	pycom13g09820				TD
Chr13	pycom13g09830					TD
Chr13	pycom13g09840
Chr13	pycom13g10020	Cluster3	PD	TD
Chr13	pycom13g10040
Chr13	pycom13g10080		PD
Chr13	pycom13g16060	Cluster4			PD
Chr13	pycom13g16080
Chr13	pycom13g16090				PD
Chr14	pycom14g14080	Cluster1	TD
Chr14	pycom14g14100			TD
Chr14	pycom14g14110
Chr14	pycom14g14150
Chr14	pycom14g18450	Cluster2
Chr14	pycom14g18590		TD
Chr14	pycom14g18600			TD
Chr14	pycom14g18610					PD
Chr14	pycom14g18660
Chr15	pycom15g02430	Cluster1	PD
Chr15	pycom15g02460				TD
Chr15	pycom15g02470			PD		TD
Chr15	pycom15g02480
Chr15	pycom15g02520			PD
Chr15	pycom15g03000	Cluster2
Chr15	pycom15g03050		PD
Chr15	pycom15g03070			PD
Chr15	pycom15g03090					TD
Chr15	pycom15g03100		PD	TD
Chr15	pycom15g03110					TD
Chr15	pycom15g03120
Chr15	pycom15g06960	Cluster3	TD
Chr15	pycom15g06970
Chr15	pycom15g07050			TD
Chr15	pycom15g07060				TD
Chr15	pycom15g07070
Chr15	pycom15g25350	Cluster4	TD
Chr15	pycom15g25360			TD
Chr15	pycom15g25370				TD
Chr15	pycom15g25400
Chr16	pycom16g04940	Cluster1		TD
Chr16	pycom16g04960		PD
Chr16	pycom16g04990
Chr16	pycom16g05000
Chr16	pycom16g05080
Chr16	pycom16g09820	Cluster2
Chr16	pycom16g09830		PD
Chr16	pycom16g09860			PD
Chr16	pycom16g09880		PD		PD	PD
Chr16	pycom16g09920
Chr16	pycom16g09930					PD
Chr16	pycom16g09940		PD
Chr16	pycom16g09970
Chr17	pycom17g00860	Cluster1		TD
Chr17	pycom17g00880
Chr17	pycom17g00960

## Sheet: The wild pear
Supplementary Table 3c The P450 gene clusters identified in the wild pear
Note: Two adjacent genes derived from tandem (TD) or proximal (PD) duplication were labeled in the last four columns.
Chr	Gene ID	Cluster
Chr1	Chr1.g56674	Cluster1	TD
Chr1	Chr1.g56675			TD
Chr1	Chr1.g56676		TD
Chr1	Chr1.g56677			TD
Chr1	Chr1.g56678
Chr1	Chr1.g56683				PD
Chr1	Chr1.g56686
Chr1	Chr1.g56687		TD		PD
Chr1	Chr1.g56688
Chr2	Chr2.g41835	Cluster1	TD
Chr2	Chr2.g41836			TD
Chr2	Chr2.g41837				TD
Chr2	Chr2.g41838
Chr2	Chr2.g42914	Cluster2	TD
Chr2	Chr2.g42915			TD
Chr2	Chr2.g42916				TD
Chr2	Chr2.g42917
Chr2	Chr2.g43147	Cluster3	PD
Chr2	Chr2.g43150
Chr2	Chr2.g43155			PD
Chr2	Chr2.g43160
Chr3	Chr3.g20468	Cluster1
Chr3	Chr3.g20472		TD
Chr3	Chr3.g20473			TD
Chr3	Chr3.g20474
Chr3	Chr3.g20514	Cluster2	TD
Chr3	Chr3.g20515			TD
Chr3	Chr3.g20516				TD
Chr3	Chr3.g20517
Chr5	Chr5.g06542	Cluster1		PD
Chr5	Chr5.g06544		TD
Chr5	Chr5.g06545
Chr5	Chr5.g07485	Cluster2	TD
Chr5	Chr5.g07486			PD
Chr5	Chr5.g07490
Chr5	Chr5.g07491
Chr6	Chr6.g50985	Cluster1			TD
Chr6	Chr6.g50986
Chr6	Chr6.g51002
Chr6	Chr6.g51494	Cluster2
Chr6	Chr6.g51497
Chr6	Chr6.g51498
Chr6	Chr6.g51504
Chr6	Chr6.g51506		PD
Chr6	Chr6.g51509			PD
Chr6	Chr6.g51512
Chr6	Chr6.g51516
Chr6	Chr6.g51612	Cluster3	PD
Chr6	Chr6.g51615			PD
Chr6	Chr6.g51617
Chr6	Chr6.g51618				PD
Chr6	Chr6.g51620					PD
Chr6	Chr6.g51621
Chr6	Chr6.g51628
Chr8	Chr8.g53931	Cluster1
Chr8	Chr8.g53937
Chr8	Chr8.g53939
Chr8	Chr8.g53947			PD
Chr8	Chr8.g53949		TD
Chr8	Chr8.g53950			PD
Chr8	Chr8.g54401	Cluster2			PD
Chr8	Chr8.g54403
Chr8	Chr8.g54414
Chr8	Chr8.g56034	Cluster3	TD
Chr8	Chr8.g56035			TD
Chr8	Chr8.g56036
Chr8	Chr8.g56038				PD
Chr8	Chr8.g56040
Chr8	Chr8.g56224	Cluster4	TD
Chr8	Chr8.g56225				TD
Chr8	Chr8.g56226
Chr10	Chr10.g15437	Cluster1		PD
Chr10	Chr10.g15441		TD
Chr10	Chr10.g15442
Chr11	Chr11.g10063	Cluster1	TD	PD
Chr11	Chr11.g10064
Chr11	Chr11.g10065			PD
Chr11	Chr11.g10504	Cluster2	PD
Chr11	Chr11.g10505			TD
Chr11	Chr11.g10506		PD		TD
Chr11	Chr11.g10507
Chr11	Chr11.g10559	Cluster3	PD
Chr11	Chr11.g10561			PD	TD
Chr11	Chr11.g10562		PD
Chr11	Chr11.g10563			PD
Chr11	Chr11.g10565				PD
Chr11	Chr11.g10568
Chr11	Chr11.g10820	Cluster4	TD	PD
Chr11	Chr11.g10821
Chr11	Chr11.g10822			PD
Chr11	Chr11.g12406	Cluster5	PD
Chr11	Chr11.g12409			PD
Chr11	Chr11.g12414
Chr11	Chr11.g13019	Cluster6	TD
Chr11	Chr11.g13020			TD
Chr11	Chr11.g13021				TD
Chr11	Chr11.g13022		TD
Chr11	Chr11.g13023
Chr12	Chr12.g36865	Cluster1
Chr12	Chr12.g36866		TD
Chr12	Chr12.g36867
Chr13	Chr13.g23483	Cluster1		PD
Chr13	Chr13.g23485		TD
Chr13	Chr13.g23486
Chr13	Chr13.g23513	Cluster2	TD
Chr13	Chr13.g23514
Chr13	Chr13.g23515		TD
Chr13	Chr13.g23516			PD
Chr13	Chr13.g23519				PD
Chr13	Chr13.g23522
Chr13	Chr13.g24014	Cluster3	TD
Chr13	Chr13.g24015
Chr13	Chr13.g24017			TD
Chr13	Chr13.g24018		PD		PD	PD
Chr13	Chr13.g24020
Chr13	Chr13.g24021		PD
Chr13	Chr13.g24023
Chr13	Chr13.g24025					PD
Chr13	Chr13.g24032
Chr13	Chr13.g24033			TD
Chr13	Chr13.g24034
Chr14	Chr14.g48840	Cluster1		PD
Chr14	Chr14.g48842
Chr14	Chr14.g48846		TD
Chr14	Chr14.g48847
Chr14	Chr14.g49757	Cluster2	PD
Chr14	Chr14.g49759			PD
Chr14	Chr14.g49761		PD
Chr14	Chr14.g49763			PD	PD
Chr14	Chr14.g49767					PD
Chr14	Chr14.g49769
Chr14	Chr14.g49770				PD
Chr14	Chr14.g49772
Chr14	Chr14.g49775					TD
Chr14	Chr14.g49776
Chr14	Chr14.g50295	Cluster3	PD
Chr14	Chr14.g50297			PD
Chr14	Chr14.g50299
Chr14	Chr14.g50312				PD
Chr14	Chr14.g50317		PD			PD
Chr14	Chr14.g50319			PD
Chr14	Chr14.g50320		PD
Chr14	Chr14.g50322
Chr14	Chr14.g50323			PD	PD	PD
Chr14	Chr14.g50330
Chr14	Chr14.g50331				PD
Chr14	Chr14.g50332					PD
Chr14	Chr14.g50334
Chr15	Chr15.g00103	Cluster1	TD
Chr15	Chr15.g00104			PD
Chr15	Chr15.g00106
Chr15	Chr15.g00109
Chr15	Chr15.g02207	Cluster2	TD
Chr15	Chr15.g02208			TD
Chr15	Chr15.g02209
Chr15	Chr15.g02552	Cluster3			PD
Chr15	Chr15.g02554
Chr15	Chr15.g02558
Chr15	Chr15.g04250	Cluster4	TD
Chr15	Chr15.g04251			TD
Chr15	Chr15.g04252
Chr15	Chr15.g04263				PD	PD
Chr15	Chr15.g04265
Chr15	Chr15.g04266					PD
Chr15	Chr15.g04605	Cluster5	PD
Chr15	Chr15.g04608
Chr15	Chr15.g04612			PD
Chr15	Chr15.g04613		PD
Chr15	Chr15.g04615			PD	TD
Chr15	Chr15.g04616
Chr15	Chr15.g04617					PD
Chr15	Chr15.g04618		PD	PD
Chr15	Chr15.g04619					PD
Chr15	Chr15.g04620			PD	PD
Chr15	Chr15.g04623					TD
Chr15	Chr15.g04624
Chr15	Chr15.g04625				PD
Chr15	Chr15.g04630
Chr15	Chr15.g04641
Chr15	Chr15.g04679	Cluster6
Chr15	Chr15.g04690		TD
Chr15	Chr15.g04691
Chr15	Chr15.g04694			TD
Chr15	Chr15.g04695					PD
Chr15	Chr15.g04698
Chr15	Chr15.g04701
Chr16	Chr16.g30385	Cluster1		PD
Chr16	Chr16.g30387				PD
Chr16	Chr16.g30388					PD
Chr16	Chr16.g30390				PD
Chr16	Chr16.g30391			PD
Chr16	Chr16.g30392				PD	PD
Chr16	Chr16.g30393			PD
Chr16	Chr16.g30395				PD
Chr16	Chr16.g30397		TD
Chr16	Chr16.g30398
Chr16	Chr16.g30929	Cluster2
Chr16	Chr16.g30940		TD
Chr16	Chr16.g30941			TD
Chr16	Chr16.g30942
Chr17	Chr17.g24684	Cluster1	TD
Chr17	Chr17.g24685			TD
Chr17	Chr17.g24686
Chr17	Chr17.g24696
