# Supplementary material for: Genome-wide identification, comparative analysis and functional roles in flavonoid biosynthesis of cytochrome P450 superfamily in pear (Pyrus spp.)
Source: BMC Genom Data. 2023 Oct 3;24:58. doi: 10.1186/s12863-023-01159-w (PMC10548706; doi:10.1186/s12863-023-01159-w)
Supplement: Supplementary file 7 — Additional file 7: Table 4a. Classification of A-type cytochrome P450 genes in Chinese white pear. Table 4b. Classification of non-A-type cytochrome P450 genes in Chinese white pear. [file 12863_2023_1159_MOESM7_ESM.xlsx]

## Sheet: Pbr-A-type
Supplementary Table 4a Classification of A-type cytochrome P450 genes in Chinese white pear
Gene Name	Gene ID	Clan	Family	Subfamily
PbCYP71AH	Pbr005872-v2.1	CYP71	CYP71	CYP71AH
PbCYP71AN	Pbr005878-v2.1	CYP71	CYP71	CYP71AN
PbCYP71AP	Pbr023001-v2.1	CYP71	CYP71	CYP71AP
PbCYP71AR1	Pbr002209-v2.1	CYP71	CYP71	CYP71AR
PbCYP71AR2	Pbr022995-v2.1	CYP71	CYP71	CYP71AR
PbCYP71AR3	Pbr022997-v2.1	CYP71	CYP71	CYP71AR
PbCYP71AR4	Pbr022998-v2.1	CYP71	CYP71	CYP71AR
PbCYP71AR5	Pbr023000-v2.1	CYP71	CYP71	CYP71AR
PbCYP71AR6	Pbr023002-v2.1	CYP71	CYP71	CYP71AR
PbCYP71AR7	Pbr023072-v2.1	CYP71	CYP71	CYP71AR
PbCYP71AR8	Pbr043699-v2.1	CYP71	CYP71	CYP71AR
PbCYP71AS	Pbr004785-v2.1	CYP71	CYP71	CYP71AS
PbCYP71AU	Pbr005875-v2.1	CYP71	CYP71	CYP71AU
PbCYP71B1	Pbr004786-v2.1	CYP71	CYP71	CYP71B
PbCYP71B2	Pbr004787-v2.1	CYP71	CYP71	CYP71B
PbCYP71B3	Pbr004789-v2.1	CYP71	CYP71	CYP71B
PbCYP71B4	Pbr038286-v2.1	CYP71	CYP71	CYP71B
PbCYP71BE1	Pbr000451-v2.1	CYP71	CYP71	CYP71BE
PbCYP71BE2	Pbr000453-v2.1	CYP71	CYP71	CYP71BE
PbCYP71BE3	Pbr000454-v2.1	CYP71	CYP71	CYP71BE
PbCYP71BE4	Pbr030606-v2.1	CYP71	CYP71	CYP71BE
PbCYP71BE5	Pbr030616-v2.1	CYP71	CYP71	CYP71BE
PbCYP71BQ1	Pbr025323-v2.1	CYP71	CYP71	CYP71BQ
PbCYP71BQ2	Pbr042121-v2.1	CYP71	CYP71	CYP71BQ
PbCYP71BQ3	Pbr042122-v2.1	CYP71	CYP71	CYP71BQ
PbCYP71BQ4	Pbr043836-v2.1	CYP71	CYP71	CYP71BQ
PbCYP71BQ5	Pbr043837-v2.1	CYP71	CYP71	CYP71BQ
PbCYP71D	Pbr030614-v2.1	CYP71	CYP71	CYP71D
PbCYP73A1	Pbr006864-v2.1	CYP71	CYP73	CYP73A
PbCYP73A2	Pbr020847-v2.1	CYP71	CYP73	CYP73A
PbCYP73A3	Pbr029196-v2.1	CYP71	CYP73	CYP73A
PbCYP73A4	Pbr036932-v2.1	CYP71	CYP73	CYP73A
PbCYP75B	Pbr031195-v2.1	CYP71	CYP75	CYP75B
PbCYP76A1	Pbr028655-v2.1	CYP71	CYP76	CYP76A
PbCYP76A2	Pbr028673-v2.1	CYP71	CYP76	CYP76A
PbCYP76A3	Pbr028674-v2.1	CYP71	CYP76	CYP76A
PbCYP76A4	Pbr044948-v2.1	CYP71	CYP76	CYP76A
PbCYP76A5	Pbr044949-v2.1	CYP71	CYP76	CYP76A
PbCYP76F1	Pbr004690-v2.1	CYP71	CYP76	CYP76F
PbCYP76F2	Pbr004691-v2.1	CYP71	CYP76	CYP76F
PbCYP76F3	Pbr016843-v2.1	CYP71	CYP76	CYP76F
PbCYP76F4	Pbr038181-v2.1	CYP71	CYP76	CYP76F
PbCYP76F5	Pbr038202-v2.1	CYP71	CYP76	CYP76F
PbCYP76F6	Pbr038204-v2.1	CYP71	CYP76	CYP76F
PbCYP76F7	Pbr038205-v2.1	CYP71	CYP76	CYP76F
PbCYP76G1	Pbr042091-v2.1	CYP71	CYP76	CYP76G
PbCYP76G2	Pbr042094-v2.1	CYP71	CYP76	CYP76G
PbCYP76AG1	Pbr011147-v2.1	CYP71	CYP76	CYP76AG
PbCYP76AG2	Pbr037013-v2.1	CYP71	CYP76	CYP76AG
PbCYP76AG3	Pbr037014-v2.1	CYP71	CYP76	CYP76AG
PbCYP76AG4	Pbr037015-v2.1	CYP71	CYP76	CYP76AG
PbCYP77A1	Pbr025127-v2.1	CYP71	CYP77	CYP77A
PbCYP77A2	Pbr032144-v2.1	CYP71	CYP77	CYP77A
PbCYP77A3	Pbr042991-v2.1	CYP71	CYP77	CYP77A
PbCYP77B1	Pbr000140-v2.1	CYP71	CYP77	CYP77B
PbCYP77B2	Pbr034886-v2.1	CYP71	CYP77	CYP77B
PbCYP77B3	Pbr038923-v2.1	CYP71	CYP77	CYP77B
PbCYP78A1	Pbr001517-v2.1	CYP71	CYP78	CYP78A
PbCYP78A2	Pbr005206-v2.1	CYP71	CYP78	CYP78A
PbCYP78A3	Pbr005537-v2.1	CYP71	CYP78	CYP78A
PbCYP78A4	Pbr006257-v2.1	CYP71	CYP78	CYP78A
PbCYP78A5	Pbr016335-v2.1	CYP71	CYP78	CYP78A
PbCYP78A6	Pbr031163-v2.1	CYP71	CYP78	CYP78A
PbCYP78A7	Pbr034536-v2.1	CYP71	CYP78	CYP78A
PbCYP78A8	Pbr038159-v2.1	CYP71	CYP78	CYP78A
PbCYP78A9	Pbr038655-v2.1	CYP71	CYP78	CYP78A
PbCYP78A10	Pbr041238-v2.1	CYP71	CYP78	CYP78A
PbCYP78A11	Pbr004670-v2.1	CYP71	CYP78	CYP78A
PbCYP79A1	Pbr008215-v2.1	CYP71	CYP79	CYP79A
PbCYP79A2	Pbr008219-v2.1	CYP71	CYP79	CYP79A
PbCYP79D1	Pbr006817-v2.1	CYP71	CYP79	CYP79D
PbCYP79D2	Pbr006818-v2.1	CYP71	CYP79	CYP79D
PbCYP79D3	Pbr020905-v2.1	CYP71	CYP79	CYP79D
PbCYP81B1	Pbr018690-v2.1	CYP71	CYP81	CYP81B
PbCYP81B2	Pbr018692-v2.1	CYP71	CYP81	CYP81B
PbCYP81B3	Pbr036047-v2.1	CYP71	CYP81	CYP81B
PbCYP81B4	Pbr036048-v2.1	CYP71	CYP81	CYP81B
PbCYP81Q1	Pbr018683-v2.1	CYP71	CYP81	CYP81Q
PbCYP81Q2	Pbr036055-v2.1	CYP71	CYP81	CYP81Q
PbCYP81Q3	Pbr036057-v2.1	CYP71	CYP81	CYP81Q
PbCYP81S1	Pbr007204-v2.1	CYP71	CYP81	CYP81S
PbCYP81S2	Pbr007205-v2.1	CYP71	CYP81	CYP81S
PbCYP81S3	Pbr007206-v2.1	CYP71	CYP81	CYP81S
PbCYP82A1	Pbr035666-v2.1	CYP71	CYP82	CYP82A
PbCYP82A2	Pbr035667-v2.1	CYP71	CYP82	CYP82A
PbCYP82A3	Pbr035669-v2.1	CYP71	CYP82	CYP82A
PbCYP82A4	Pbr035672-v2.1	CYP71	CYP82	CYP82A
PbCYP82A5	Pbr037065-v2.1	CYP71	CYP82	CYP82A
PbCYP82A6	Pbr041695-v2.1	CYP71	CYP82	CYP82A
PbCYP82C	Pbr035671-v2.1	CYP71	CYP82	CYP82C
PbCYP82D1	Pbr035599-v2.1	CYP71	CYP82	CYP82D
PbCYP82D2	Pbr035600-v2.1	CYP71	CYP82	CYP82D
PbCYP82D3	Pbr035601-v2.1	CYP71	CYP82	CYP82D
PbCYP82D4	Pbr035603-v2.1	CYP71	CYP82	CYP82D
PbCYP82D5	Pbr035604-v2.1	CYP71	CYP82	CYP82D
PbCYP82J1	Pbr013216-v2.1	CYP71	CYP82	CYP82J
PbCYP82J2	Pbr013218-v2.1	CYP71	CYP82	CYP82J
PbCYP82J3	Pbr013219-v2.1	CYP71	CYP82	CYP82J
PbCYP82L	Pbr013220-v2.1	CYP71	CYP82	CYP82L
PbCYP82Q1	Pbr011349-v2.1	CYP71	CYP82	CYP82Q
PbCYP82Q2	Pbr035665-v2.1	CYP71	CYP82	CYP82Q
PbCYP82Q3	Pbr028812-v2.1	CYP71	CYP82	CYP82Q
PbCYP84A1	Pbr002713-v2.1	CYP71	CYP84	CYP84A
PbCYP84A2	Pbr002714-v2.1	CYP71	CYP84	CYP84A
PbCYP84A3	Pbr010704-v2.1	CYP71	CYP84	CYP84A
PbCYP84A4	Pbr032598-v2.1	CYP71	CYP84	CYP84A
PbCYP89A1	Pbr003007-v2.1	CYP71	CYP89	CYP89A
PbCYP89A2	Pbr007959-v2.1	CYP71	CYP89	CYP89A
PbCYP89A3	Pbr014239-v2.1	CYP71	CYP89	CYP89A
PbCYP92A1	Pbr007334-v2.1	CYP71	CYP92	CYP92A
PbCYP92A2	Pbr021383-v2.1	CYP71	CYP92	CYP92A
PbCYP92A3	Pbr032870-v2.1	CYP71	CYP92	CYP92A
PbCYP93A	Pbr009484-v2.1	CYP71	CYP93	CYP93A
PbCYP93B	Pbr013701-v2.1	CYP71	CYP93	CYP93B
PbCYP98A1	Pbr003226-v2.1	CYP71	CYP98	CYP98A
PbCYP98A2	Pbr003227-v2.1	CYP71	CYP98	CYP98A
PbCYP98A3	Pbr011828-v2.1	CYP71	CYP98	CYP98A
PbCYP98A4	Pbr011831-v2.1	CYP71	CYP98	CYP98A
PbCYP98A5	Pbr011832-v2.1	CYP71	CYP98	CYP98A
PbCYP98A6	Pbr011833-v2.1	CYP71	CYP98	CYP98A
PbCYP98A7	Pbr031298-v2.1	CYP71	CYP98	CYP98A
PbCYP701A1	Pbr035677-v2.1	CYP71	CYP701	CYP701A
PbCYP701A2	Pbr035680-v2.1	CYP71	CYP701	CYP701A
PbCYP701A3	Pbr041704-v2.1	CYP71	CYP701	CYP701A
PbCYP701A4	Pbr041705-v2.1	CYP71	CYP701	CYP701A
PbCYP703A	Pbr001477-v2.1	CYP71	CYP703	CYP703A
PbCYP706A1	Pbr019057-v2.1	CYP71	CYP706	CYP706A
PbCYP706A2	Pbr022064-v2.1	CYP71	CYP706	CYP706A
PbCYP706A3	Pbr024154-v2.1	CYP71	CYP706	CYP706A
PbCYP706A4	Pbr024155-v2.1	CYP71	CYP706	CYP706A
PbCYP706A5	Pbr024156-v2.1	CYP71	CYP706	CYP706A
PbCYP706A6	Pbr024157-v2.1	CYP71	CYP706	CYP706A
PbCYP706A7	Pbr024158-v2.1	CYP71	CYP706	CYP706A
PbCYP706A8	Pbr044691-v2.1	CYP71	CYP706	CYP706A
PbCYP712D	Pbr031713-v2.1	CYP71	CYP712	CYP712D
PbCYP736A1	Pbr006358-v2.1	CYP71	CYP736	CYP736A
PbCYP736A2	Pbr012109-v2.1	CYP71	CYP736	CYP736A
PbCYP736A3	Pbr012112-v2.1	CYP71	CYP736	CYP736A
PbCYP736A4	Pbr017558-v2.1	CYP71	CYP736	CYP736A
PbCYP736A5	Pbr017559-v2.1	CYP71	CYP736	CYP736A
PbCYP736A6	Pbr017562-v2.1	CYP71	CYP736	CYP736A
PbCYP736A7	Pbr017563-v2.1	CYP71	CYP736	CYP736A
PbCYP736A8	Pbr017564-v2.1	CYP71	CYP736	CYP736A
PbCYP736A9	Pbr027797-v2.1	CYP71	CYP736	CYP736A
PbCYP736A10	Pbr030623-v2.1	CYP71	CYP736	CYP736A
PbCYP736A11	Pbr031047-v2.1	CYP71	CYP736	CYP736A
PbCYP736A12	Pbr031052-v2.1	CYP71	CYP736	CYP736A
PbCYP736A13	Pbr031054-v2.1	CYP71	CYP736	CYP736A
PbCYP736A14	Pbr031056-v2.1	CYP71	CYP736	CYP736A
PbCYP736A15	Pbr031057-v2.1	CYP71	CYP736	CYP736A
PbCYP736A16	Pbr031058-v2.1	CYP71	CYP736	CYP736A
PbCYP736A17	Pbr032979-v2.1	CYP71	CYP736	CYP736A

## Sheet: Pbr-non-A-type
Supplementary Table 4b Classification of non-A-type cytochrome P450 genes in Chinese white pear
Gene Name	Gene ID	Clan	Family	Subfamily
PbCYP51G1	Pbr004554-v2.1	CYP51	CYP51	CYP51G
PbCYP51G2	Pbr038048-v2.1	CYP51	CYP51	CYP51G
PbCYP51G3	Pbr038944-v2.1	CYP51	CYP51	CYP51G
PbCYP51G4	Pbr042554-v2.1	CYP51	CYP51	CYP51G
PbCYP72A1	Pbr024508-v2.1	CYP72	CYP72	CYP72A
PbCYP72A2	Pbr024754-v2.1	CYP72	CYP72	CYP72A
PbCYP72A3	Pbr024755-v2.1	CYP72	CYP72	CYP72A
PbCYP72A4	Pbr024756-v2.1	CYP72	CYP72	CYP72A
PbCYP72A5	Pbr024757-v2.1	CYP72	CYP72	CYP72A
PbCYP72A6	Pbr043589-v2.1	CYP72	CYP72	CYP72A
PbCYP72A7	Pbr043590-v2.1	CYP72	CYP72	CYP72A
PbCYP72D1	Pbr002369-v2.1	CYP72	CYP72	CYP72D
PbCYP72D2	Pbr032895-v2.1	CYP72	CYP72	CYP72D
PbCYP72D3	Pbr035823-v2.1	CYP72	CYP72	CYP72D
PbCYP72D4	Pbr035824-v2.1	CYP72	CYP72	CYP72D
PbCYP714A1	Pbr000123-v2.1	CYP72	CYP714	CYP714A
PbCYP714A2	Pbr034853-v2.1	CYP72	CYP714	CYP714A
PbCYP714A3	Pbr014743-v2.1	CYP72	CYP714	CYP714A
PbCYP714A4	Pbr021853-v2.1	CYP72	CYP714	CYP714A
PbCYP714A5	Pbr038842-v2.1	CYP72	CYP714	CYP714A
PbCYP714E1	Pbr014733-v2.1	CYP72	CYP714	CYP714E
PbCYP714E2	Pbr020819-v2.1	CYP72	CYP714	CYP714E
PbCYP714E3	Pbr021846-v2.1	CYP72	CYP714	CYP714E
PbCYP714E4	Pbr029228-v2.1	CYP72	CYP714	CYP714E
PbCYP714E5	Pbr029229-v2.1	CYP72	CYP714	CYP714E
PbCYP714E6	Pbr029230-v2.1	CYP72	CYP714	CYP714E
PbCYP714E7	Pbr029231-v2.1	CYP72	CYP714	CYP714E
PbCYP714E8	Pbr029232-v2.1	CYP72	CYP714	CYP714E
PbCYP714E9	Pbr038854-v2.1	CYP72	CYP714	CYP714E
PbCYP714E10	Pbr014734-v2.1	CYP72	CYP714	CYP714E
PbCYP714M1	Pbr044439-v2.1	CYP72	CYP714	CYP714M
PbCYP714E11	Pbr038853-v2.1	CYP72	CYP714	CYP714E
PbCYP715A1	Pbr007964-v2.1	CYP72	CYP715	CYP715A
PbCYP715A2	Pbr007965-v2.1	CYP72	CYP715	CYP715A
PbCYP715A3	Pbr007968-v2.1	CYP72	CYP715	CYP715A
PbCYP715A4	Pbr007970-v2.1	CYP72	CYP715	CYP715A
PbCYP715A5	Pbr014244-v2.1	CYP72	CYP715	CYP715A
PbCYP721A1	Pbr035613-v2.1	CYP72	CYP721	CYP721A
PbCYP721A2	Pbr035614-v2.1	CYP72	CYP721	CYP721A
PbCYP721A3	Pbr041640-v2.1	CYP72	CYP721	CYP721A
PbCYP721A4	Pbr041642-v2.1	CYP72	CYP721	CYP721A
PbCYP721A5	Pbr041643-v2.1	CYP72	CYP721	CYP721A
PbCYP734A1	Pbr019106-v2.1	CYP72	CYP734	CYP734A
PbCYP734A2	Pbr040654-v2.1	CYP72	CYP734	CYP734A
PbCYP735A1	Pbr003322-v2.1	CYP72	CYP735	CYP735A
PbCYP735A2	Pbr046339-v2.1	CYP72	CYP735	CYP735A
PbCYP749A1	Pbr005223-v2.1	CYP72	CYP749	CYP749A
PbCYP749A2	Pbr005231-v2.1	CYP72	CYP749	CYP749A
PbCYP749A3	Pbr005779-v2.1	CYP72	CYP749	CYP749A
PbCYP749A4	Pbr005780-v2.1	CYP72	CYP749	CYP749A
PbCYP749A5	Pbr015216-v2.1	CYP72	CYP749	CYP749A
PbCYP749A6	Pbr028150-v2.1	CYP72	CYP749	CYP749A
PbCYP749A7	Pbr038673-v2.1	CYP72	CYP749	CYP749A
PbCYP749A8	Pbr038674-v2.1	CYP72	CYP749	CYP749A
PbCYP74A1	Pbr035660-v2.1	CYP74	CYP74	CYP74A
PbCYP74A2	Pbr041689-v2.1	CYP74	CYP74	CYP74A
PbCYP74B1	Pbr003505-v2.1	CYP74	CYP74	CYP74B
PbCYP74B2	Pbr026214-v2.1	CYP74	CYP74	CYP74B
PbCYP74C1	Pbr010575-v2.1	CYP74	CYP74	CYP74C
PbCYP74C2	Pbr010911-v2.1	CYP74	CYP74	CYP74C
PbCYP74C3	Pbr011068-v2.1	CYP74	CYP74	CYP74C
PbCYP85A1	Pbr025892-v2.1	CYP85	CYP85	CYP85A
PbCYP85A2	Pbr046216-v2.1	CYP85	CYP85	CYP85A
PbCYP85A3	Pbr029052-v2.1	CYP85	CYP87	CYP87A
PbCYP87D	Pbr022466-v2.1	CYP85	CYP87	CYP87D
PbCYP88A1	Pbr021780-v2.1	CYP85	CYP88	CYP88A
PbCYP88A2	Pbr042843-v2.1	CYP85	CYP88	CYP88A
PbCYP88B1	Pbr007582-v2.1	CYP85	CYP88	CYP88B
PbCYP88B2	Pbr007584-v2.1	CYP85	CYP88	CYP88B
PbCYP88B3	Pbr007585-v2.1	CYP85	CYP88	CYP88B
PbCYP90A1	Pbr002023-v2.1	CYP85	CYP90	CYP90A
PbCYP90A2	Pbr034685-v2.1	CYP85	CYP90	CYP90A
PbCYP90B1	Pbr002837-v2.1	CYP85	CYP90	CYP90B
PbCYP90B2	Pbr032474-v2.1	CYP85	CYP90	CYP90B
PbCYP90C1	Pbr002736-v2.1	CYP85	CYP90	CYP90C
PbCYP90C2	Pbr032576-v2.1	CYP85	CYP90	CYP90C
PbCYP90D1	Pbr011917-v2.1	CYP85	CYP90	CYP90D
PbCYP90D2	Pbr017195-v2.1	CYP85	CYP90	CYP90D
PbCYP90D3	Pbr040086-v2.1	CYP85	CYP90	CYP90D
PbCYP90D4	Pbr040087-v2.1	CYP85	CYP90	CYP90D
PbCYP707A1	Pbr003030-v2.1	CYP85	CYP707	CYP707A
PbCYP707A2	Pbr006594-v2.1	CYP85	CYP707	CYP707A
PbCYP707A3	Pbr007709-v2.1	CYP85	CYP707	CYP707A
PbCYP707A4	Pbr007710-v2.1	CYP85	CYP707	CYP707A
PbCYP707A5	Pbr013415-v2.1	CYP85	CYP707	CYP707A
PbCYP707A6	Pbr015711-v2.1	CYP85	CYP707	CYP707A
PbCYP707A7	Pbr018614-v2.1	CYP85	CYP707	CYP707A
PbCYP707A8	Pbr019445-v2.1	CYP85	CYP707	CYP707A
PbCYP707A9	Pbr030592-v2.1	CYP85	CYP707	CYP707A
PbCYP707A10	Pbr036123-v2.1	CYP85	CYP707	CYP707A
PbCYP716A1	Pbr016770-v2.1	CYP85	CYP716	CYP716A
PbCYP716A2	Pbr021566-v2.1	CYP85	CYP716	CYP716A
PbCYP716A3	Pbr031570-v2.1	CYP85	CYP716	CYP716A
PbCYP716A4	Pbr033278-v2.1	CYP85	CYP716	CYP716A
PbCYP716A5	Pbr033389-v2.1	CYP85	CYP716	CYP716A
PbCYP716A6	Pbr040981-v2.1	CYP85	CYP716	CYP716A
PbCYP716A7	Pbr042346-v2.1	CYP85	CYP716	CYP716A
PbCYP716A8	Pbr044726-v2.1	CYP85	CYP716	CYP716A
PbCYP716C1	Pbr008262-v2.1	CYP85	CYP716	CYP716C
PbCYP716C2	Pbr008264-v2.1	CYP85	CYP716	CYP716C
PbCYP716C3	Pbr012511-v2.1	CYP85	CYP716	CYP716C
PbCYP716C4	Pbr012513-v2.1	CYP85	CYP716	CYP716C
PbCYP716C5	Pbr012514-v2.1	CYP85	CYP716	CYP716C
PbCYP716C6	Pbr012515-v2.1	CYP85	CYP716	CYP716C
PbCYP716C7	Pbr012516-v2.1	CYP85	CYP716	CYP716C
PbCYP716C8	Pbr028390-v2.1	CYP85	CYP716	CYP716C
PbCYP718A1	Pbr021229-v2.1	CYP85	CYP718	CYP718A
PbCYP718A2	Pbr026584-v2.1	CYP85	CYP718	CYP718A
PbCYP718A3	Pbr026585-v2.1	CYP85	CYP718	CYP718A
PbCYP720A	Pbr030828-v2.1	CYP85	CYP720	CYP720A
PbCYP722A	Pbr041589-v2.1	CYP85	CYP722	CYP722A
PbCYP722C1	Pbr032543-v2.1	CYP85	CYP722	CYP722C
PbCYP722C2	Pbr032546-v2.1	CYP85	CYP722	CYP722C
PbCYP724A1	Pbr045814-v2.1	CYP85	CYP724	CYP724A
PbCYP724A2	Pbr045815-v2.1	CYP85	CYP724	CYP724A
PbCYP724B1	Pbr003656-v2.1	CYP85	CYP724	CYP724B
PbCYP724B2	Pbr030768-v2.1	CYP85	CYP728	CYP728B
PbCYP724B3	Pbr030769-v2.1	CYP85	CYP728	CYP728B
PbCYP724B4	Pbr030771-v2.1	CYP85	CYP728	CYP728B
PbCYP728G	Pbr034808-v2.1	CYP85	CYP728	CYP728G
PbCYP728H1	Pbr006861-v2.1	CYP85	CYP728	CYP728H
PbCYP728H2	Pbr020854-v2.1	CYP85	CYP728	CYP728H
PbCYP729A1	Pbr006395-v2.1	CYP85	CYP729	CYP729A
PbCYP729A2	Pbr030810-v2.1	CYP85	CYP729	CYP729A
PbCYP729A3	Pbr031340-v2.1	CYP85	CYP729	CYP729A
PbCYP729A4	Pbr031341-v2.1	CYP85	CYP729	CYP729A
PbCYP733A	Pbr041091-v2.1	CYP85	CYP733	CYP733A
PbCYP86A1	Pbr001310-v2.1	CYP86	CYP86	CYP86A
PbCYP86A2	Pbr006692-v2.1	CYP86	CYP86	CYP86A
PbCYP86A3	Pbr016159-v2.1	CYP86	CYP86	CYP86A
PbCYP86A4	Pbr021070-v2.1	CYP86	CYP86	CYP86A
PbCYP86A5	Pbr042196-v2.1	CYP86	CYP86	CYP86A
PbCYP86A6	Pbr042566-v2.1	CYP86	CYP86	CYP86A
PbCYP86A7	Pbr042720-v2.1	CYP86	CYP86	CYP86A
PbCYP86B1	Pbr014956-v2.1	CYP86	CYP86	CYP86B
PbCYP86B2	Pbr031849-v2.1	CYP86	CYP86	CYP86B
PbCYP86B3	Pbr042499-v2.1	CYP86	CYP86	CYP86B
PbCYP86B4	Pbr043224-v2.1	CYP86	CYP86	CYP86B
PbCYP86B5	Pbr043225-v2.1	CYP86	CYP86	CYP86B
PbCYP86B6	Pbr043226-v2.1	CYP86	CYP86	CYP86B
PbCYP86C	Pbr038280-v2.1	CYP86	CYP86	CYP86C
PbCYP94A1	Pbr012912-v2.1	CYP86	CYP94	CYP94A
PbCYP94A2	Pbr045373-v2.1	CYP86	CYP94	CYP94A
PbCYP94A3	Pbr045374-v2.1	CYP86	CYP94	CYP94A
PbCYP94A4	Pbr045451-v2.1	CYP86	CYP94	CYP94A
PbCYP94B1	Pbr005757-v2.1	CYP86	CYP94	CYP94B
PbCYP94B2	Pbr023120-v2.1	CYP86	CYP94	CYP94B
PbCYP94B3	Pbr025330-v2.1	CYP86	CYP94	CYP94B
PbCYP94B4	Pbr045728-v2.1	CYP86	CYP94	CYP94B
PbCYP94C1	Pbr009319-v2.1	CYP86	CYP94	CYP94C
PbCYP94C2	Pbr017889-v2.1	CYP86	CYP94	CYP94C
PbCYP94C3	Pbr023562-v2.1	CYP86	CYP94	CYP94C
PbCYP94C4	Pbr026821-v2.1	CYP86	CYP94	CYP94C
PbCYP94D1	Pbr006347-v2.1	CYP86	CYP94	CYP94D
PbCYP94D2	Pbr031048-v2.1	CYP86	CYP94	CYP94D
PbCYP94D3	Pbr031069-v2.1	CYP86	CYP94	CYP94D
PbCYP94D4	Pbr031071-v2.1	CYP86	CYP94	CYP94D
PbCYP704A1	Pbr000260-v2.1	CYP86	CYP704	CYP704A
PbCYP704A2	Pbr000737-v2.1	CYP86	CYP704	CYP704A
PbCYP704A3	Pbr000738-v2.1	CYP86	CYP704	CYP704A
PbCYP704A4	Pbr000739-v2.1	CYP86	CYP704	CYP704A
PbCYP704A5	Pbr000740-v2.1	CYP86	CYP704	CYP704A
PbCYP704A6	Pbr000741-v2.1	CYP86	CYP704	CYP704A
PbCYP704A7	Pbr021041-v2.1	CYP86	CYP704	CYP704A
PbCYP704A8	Pbr036788-v2.1	CYP86	CYP704	CYP704A
PbCYP704A9	Pbr036789-v2.1	CYP86	CYP704	CYP704A
PbCYP704A10	Pbr038992-v2.1	CYP86	CYP704	CYP704A
PbCYP704B1	Pbr005097-v2.1	CYP86	CYP704	CYP704B
PbCYP704B2	Pbr038571-v2.1	CYP86	CYP704	CYP704B
PbCYP97A1	Pbr039232-v2.1	CYP97	CYP97	CYP97A
PbCYP97A2	Pbr043876-v2.1	CYP97	CYP97	CYP97A
PbCYP97B	Pbr021339-v2.1	CYP97	CYP97	CYP97B
PbCYP97C	Pbr042129-v2.1	CYP97	CYP97	CYP97C
PbCYP710A	Pbr012303-v2.1	CYP710	CYP710	CYP710A
PbCYP711A1	Pbr002771-v2.1	CYP711	CYP711	CYP711A
PbCYP711A2	Pbr002772-v2.1	CYP711	CYP711	CYP711A
PbCYP711A3	Pbr002776-v2.1	CYP711	CYP711	CYP711A
PbCYP711A4	Pbr032544-v2.1	CYP711	CYP711	CYP711A
PbCYP711A5	Pbr032547-v2.1	CYP711	CYP711	CYP711A
PbCYP711A6	Pbr035879-v2.1	CYP711	CYP711	CYP711A
PbCYP711A7	Pbr041890-v2.1	CYP711	CYP711	CYP711A
PbCYP711A8	Pbr044986-v2.1	CYP711	CYP711	CYP711A
PbCYP711A9	Pbr044987-v2.1	CYP711	CYP711	CYP711A
PbCYP711A10	Pbr044988-v2.1	CYP711	CYP711	CYP711A
PbCYP711A11	Pbr044989-v2.1	CYP711	CYP711	CYP711A
PbCYP727A	Pbr024942-v2.1	CYP727	CYP727	CYP727A

## Sheet: Pco-A-type
Supplementary Table 4c Classification of A-type cytochrome P450 genes in European pear
Gene ID	Clan	Family	Subfamily
pycom06g14560	CYP71	CYP71	CYP71AH
pycom06g14570	CYP71	CYP71	CYP71AH
pycom06g14730	CYP71	CYP71	CYP71AN
pycom14g14150	CYP71	CYP71	CYP71AN
pycom03g16340	CYP71	CYP71	CYP71AR
pycom06g13910	CYP71	CYP71	CYP71AR
pycom06g14600	CYP71	CYP71	CYP71AR
pycom06g14620	CYP71	CYP71	CYP71AR
pycom08g19390	CYP71	CYP71	CYP71AR
pycom08g19410	CYP71	CYP71	CYP71AR
pycom11g07600	CYP71	CYP71	CYP71AR
pycom11g07610	CYP71	CYP71	CYP71AR
pycom11g07660	CYP71	CYP71	CYP71AR
pycom14g13580	CYP71	CYP71	CYP71AR
pycom16g08860	CYP71	CYP71	CYP71AS
pycom13g09040	CYP71	CYP71	CYP71B
pycom16g08850	CYP71	CYP71	CYP71B
pycom03g14010	CYP71	CYP71	CYP71BE
pycom11g17490	CYP71	CYP71	CYP71BE
pycom11g17500	CYP71	CYP71	CYP71BE
pycom06g14640	CYP71	CYP71	CYP71BF
pycom06g14670	CYP71	CYP71	CYP71BF
pycom11g07620	CYP71	CYP71	CYP71BF
pycom14g14080	CYP71	CYP71	CYP71BF
pycom14g14100	CYP71	CYP71	CYP71BF
pycom14g14110	CYP71	CYP71	CYP71BF
pycom17g26080	CYP71	CYP71	CYP71BF
pycom04g21620	CYP71	CYP71	CYP71BQ
pycom04g21630	CYP71	CYP71	CYP71BQ
pycom111g00820	CYP71	CYP71	CYP71BQ
pycom17g00860	CYP71	CYP71	CYP71BQ
pycom17g00880	CYP71	CYP71	CYP71BQ
pycom03g13950	CYP71	CYP71	CYP71D
pycom03g04020	CYP71	CYP73	CYP73A
pycom03g04030	CYP71	CYP73	CYP73A
pycom03g04040	CYP71	CYP73	CYP73A
pycom03g04050	CYP71	CYP73	CYP73A
pycom03g04060	CYP71	CYP73	CYP73A
pycom11g04310	CYP71	CYP73	CYP73A
pycom06g17760	CYP71	CYP75	CYP75B
pycom06g17790	CYP71	CYP75	CYP75B
pycom14g17410	CYP71	CYP75	CYP75B
pycom09g19040	CYP71	CYP76	CYP76AG
pycom17g27110	CYP71	CYP76	CYP76AG
pycom13g09780	CYP71	CYP76	CYP76F
pycom13g09800	CYP71	CYP76	CYP76F
pycom13g09820	CYP71	CYP76	CYP76F
pycom13g09830	CYP71	CYP76	CYP76F
pycom13g09840	CYP71	CYP76	CYP76F
pycom13g10020	CYP71	CYP76	CYP76F
pycom13g10040	CYP71	CYP76	CYP76F
pycom13g10080	CYP71	CYP76	CYP76F
pycom13g16060	CYP71	CYP76	CYP76F
pycom13g16080	CYP71	CYP76	CYP76F
pycom13g16090	CYP71	CYP76	CYP76F
pycom16g09820	CYP71	CYP76	CYP76F
pycom16g09830	CYP71	CYP76	CYP76F
pycom16g09860	CYP71	CYP76	CYP76F
pycom16g09880	CYP71	CYP76	CYP76F
pycom16g09920	CYP71	CYP76	CYP76F
pycom16g09930	CYP71	CYP76	CYP76F
pycom16g09940	CYP71	CYP76	CYP76F
pycom16g09970	CYP71	CYP76	CYP76F
pycom14g09130	CYP71	CYP76	CYP76G
pycom14g09150	CYP71	CYP76	CYP76G
pycom02g21180	CYP71	CYP77	CYP77A
pycom07g05280	CYP71	CYP77	CYP77A
pycom01g11000	CYP71	CYP78	CYP78A
pycom06g11030	CYP71	CYP78	CYP78A
pycom06g18140	CYP71	CYP78	CYP78A
pycom07g15270	CYP71	CYP78	CYP78A
pycom13g10320	CYP71	CYP78	CYP78A
pycom14g17760	CYP71	CYP78	CYP78A
pycom16g10160	CYP71	CYP78	CYP78D
pycom10g19740	CYP71	CYP79	CYP79A
pycom11g04940	CYP71	CYP79	CYP79D
pycom15g06960	CYP71	CYP81	CYP81B
pycom15g06970	CYP71	CYP81	CYP81B
pycom08g07380	CYP71	CYP81	CYP81Q
pycom15g07050	CYP71	CYP81	CYP81Q
pycom15g07070	CYP71	CYP81	CYP81Q
pycom15g25370	CYP71	CYP81	CYP81Q
pycom15g07060	CYP71	CYP81	CYP81S
pycom15g25350	CYP71	CYP81	CYP81S
pycom15g25360	CYP71	CYP81	CYP81S
pycom15g25400	CYP71	CYP81	CYP81S
pycom08g03100	CYP71	CYP82	CYP82C
pycom15g33920	CYP71	CYP82	CYP82C
pycom04g03800	CYP71	CYP82	CYP82D
pycom04g03820	CYP71	CYP82	CYP82D
pycom09g19430	CYP71	CYP82	CYP82D
pycom11g16760	CYP71	CYP82	CYP82D
pycom14g13610	CYP71	CYP82	CYP82D
pycom15g02430	CYP71	CYP82	CYP82D
pycom15g02460	CYP71	CYP82	CYP82D
pycom15g02470	CYP71	CYP82	CYP82D
pycom15g02480	CYP71	CYP82	CYP82D
pycom15g02520	CYP71	CYP82	CYP82D
pycom15g03050	CYP71	CYP82	CYP82D
pycom15g03070	CYP71	CYP82	CYP82D
pycom15g03090	CYP71	CYP82	CYP82D
pycom15g03100	CYP71	CYP82	CYP82D
pycom15g03110	CYP71	CYP82	CYP82D
pycom15g03120	CYP71	CYP82	CYP82D
pycom05g15720	CYP71	CYP82	CYP82J
pycom05g15730	CYP71	CYP82	CYP82J
pycom05g15710	CYP71	CYP82	CYP82L
pycom05g17500	CYP71	CYP82	CYP82L
pycom08g19400	CYP71	CYP82	CYP82L
pycom10g13610	CYP71	CYP82	CYP82L
pycom10g15440	CYP71	CYP82	CYP82L
pycom02g10730	CYP71	CYP84	CYP84A
pycom10g04980	CYP71	CYP84	CYP84A
pycom10g05010	CYP71	CYP84	CYP84A
pycom15g22000	CYP71	CYP84	CYP84A
pycom01g21300	CYP71	CYP89	CYP89A
pycom01g21310	CYP71	CYP89	CYP89A
pycom01g21350	CYP71	CYP89	CYP89A
pycom01g21400	CYP71	CYP89	CYP89A
pycom07g24940	CYP71	CYP89	CYP89A
pycom02g07340	CYP71	CYP92	CYP92A
pycom09g09890	CYP71	CYP92	CYP92A
pycom15g19370	CYP71	CYP92	CYP92A
pycom17g15910	CYP71	CYP92	CYP92A
pycom14g05060	CYP71	CYP93	CYP93A
pycom03g08310	CYP71	CYP93	CYP93B
pycom11g09670	CYP71	CYP93	CYP93B
pycom11g09750	CYP71	CYP93	CYP93B
pycom08g21050	CYP71	CYP98	CYP98A
pycom08g21070	CYP71	CYP98	CYP98A
pycom15g38520	CYP71	CYP98	CYP98A
pycom15g38530	CYP71	CYP98	CYP98A
pycom08g03210	CYP71	CYP701	CYP701A
pycom08g03220	CYP71	CYP701	CYP701A
pycom15g03170	CYP71	CYP701	CYP701A
pycom04g07210	CYP71	CYP706	CYP706C
pycom04g07220	CYP71	CYP706	CYP706C
pycom04g07240	CYP71	CYP706	CYP706C
pycom06g05480	CYP71	CYP706	CYP706C
pycom15g15400	CYP71	CYP706	CYP706C
pycom07g00490	CYP71	CYP712	CYP712D
pycom01g04750	CYP71	CYP736	CYP736A
pycom03g14060	CYP71	CYP736	CYP736A
pycom06g19100	CYP71	CYP736	CYP736A
pycom11g19360	CYP71	CYP736	CYP736A
pycom11g19370	CYP71	CYP736	CYP736A
pycom11g19380	CYP71	CYP736	CYP736A
pycom11g19390	CYP71	CYP736	CYP736A
pycom11g19400	CYP71	CYP736	CYP736A
pycom11g19460	CYP71	CYP736	CYP736A
pycom14g18590	CYP71	CYP736	CYP736A
pycom14g18600	CYP71	CYP736	CYP736A
pycom14g18610	CYP71	CYP736	CYP736A
pycom14g18660	CYP71	CYP736	CYP736A
pycom15g29080	CYP71	CYP736	CYP736A

## Sheet: Pco-non-A-type
Supplementary Table 4d Classification of non-A-type cytochrome P450 genes in European pear
Gene ID	Clan	Family	Subfamily
pycom16g11240	CYP51	CYP51	CYP51G
pycom03g17310	CYP72	CYP72	CYP72A
pycom03g17330	CYP72	CYP72	CYP72A
pycom11g21520	CYP72	CYP72	CYP72A
pycom11g21600	CYP72	CYP72	CYP72A
pycom11g24170	CYP72	CYP72	CYP72A
pycom11g24180	CYP72	CYP72	CYP72A
pycom11g24190	CYP72	CYP72	CYP72A
pycom11g24200	CYP72	CYP72	CYP72A
pycom11g24210	CYP72	CYP72	CYP72A
pycom15g04890	CYP72	CYP72	CYP72D
pycom15g19130	CYP72	CYP72	CYP72D
pycom01g18400	CYP72	CYP714	CYP714A
pycom07g21480	CYP72	CYP714	CYP714A
pycom02g18640	CYP72	CYP714	CYP714E
pycom03g03680	CYP72	CYP714	CYP714E
pycom03g03690	CYP72	CYP714	CYP714E
pycom03g03700	CYP72	CYP714	CYP714E
pycom07g07830	CYP72	CYP714	CYP714E
pycom11g03990	CYP72	CYP714	CYP714E
pycom07g07850	CYP72	CYP714	CYP714J
pycom07g07860	CYP72	CYP714	CYP714J
pycom04g15800	CYP72	CYP714	CYP714M
pycom01g21190	CYP72	CYP715	CYP715A
pycom01g21200	CYP72	CYP715	CYP715A
pycom07g24880	CYP72	CYP715	CYP715A
pycom07g24890	CYP72	CYP715	CYP715A
pycom08g02610	CYP72	CYP721	CYP721A
pycom02g03060	CYP72	CYP734	CYP734A
pycom15g15890	CYP72	CYP734	CYP734A
pycom06g13510	CYP72	CYP749	CYP749A
pycom06g13530	CYP72	CYP749	CYP749A
pycom06g13540	CYP72	CYP749	CYP749A
pycom06g13570	CYP72	CYP749	CYP749A
pycom06g13590	CYP72	CYP749	CYP749A
pycom06g13620	CYP72	CYP749	CYP749A
pycom13g02710	CYP72	CYP749	CYP749A
pycom13g02930	CYP72	CYP749	CYP749A
pycom13g05100	CYP72	CYP749	CYP749A
pycom13g05110	CYP72	CYP749	CYP749A
pycom13g05120	CYP72	CYP749	CYP749A
pycom13g05140	CYP72	CYP749	CYP749A
pycom13g05160	CYP72	CYP749	CYP749A
pycom13g05170	CYP72	CYP749	CYP749A
pycom13g05200	CYP72	CYP749	CYP749A
pycom13g05210	CYP72	CYP749	CYP749A
pycom13g05220	CYP72	CYP749	CYP749A
pycom16g03060	CYP72	CYP749	CYP749A
pycom16g04940	CYP72	CYP749	CYP749A
pycom16g04960	CYP72	CYP749	CYP749A
pycom16g04990	CYP72	CYP749	CYP749A
pycom16g05000	CYP72	CYP749	CYP749A
pycom16g05080	CYP72	CYP749	CYP749A
pycom08g03050	CYP74	CYP74	CYP74A
pycom15g03000	CYP74	CYP74	CYP74A
pycom09g03470	CYP74	CYP74	CYP74B
pycom17g09550	CYP74	CYP74	CYP74B
pycom10g03730	CYP74	CYP74	CYP74C
pycom10g06740	CYP74	CYP74	CYP74C
pycom02g13830	CYP85	CYP707	CYP707A
pycom03g06960	CYP85	CYP707	CYP707A
pycom05g07510	CYP85	CYP707	CYP707A
pycom06g00890	CYP85	CYP707	CYP707A
pycom06g00900	CYP85	CYP707	CYP707A
pycom08g08190	CYP85	CYP707	CYP707A
pycom15g07740	CYP85	CYP707	CYP707A
pycom16g25780	CYP85	CYP707	CYP707A
pycom04g00270	CYP85	CYP716	CYP716A
pycom11g12750	CYP85	CYP716	CYP716A
pycom16g22590	CYP85	CYP716	CYP716A
pycom16g24900	CYP85	CYP716	CYP716A
pycom420g00590	CYP85	CYP716	CYP716A
pycom05g24610	CYP85	CYP716	CYP716C
pycom05g24620	CYP85	CYP716	CYP716C
pycom05g24630	CYP85	CYP716	CYP716C
pycom05g24640	CYP85	CYP716	CYP716C
pycom10g20120	CYP85	CYP716	CYP716C
pycom10g20130	CYP85	CYP716	CYP716C
pycom16g02780	CYP85	CYP716	CYP716C
pycom2874g00050	CYP85	CYP720	CYP720A
pycom08g02130	CYP85	CYP722	CYP722A
pycom03g15490	CYP85	CYP728	CYP728B
pycom03g15500	CYP85	CYP728	CYP728B
pycom07g21130	CYP85	CYP728	CYP728G
pycom03g04120	CYP85	CYP728	CYP728H
pycom11g04350	CYP85	CYP728	CYP728H
pycom03g15850	CYP85	CYP729	CYP729A
pycom09g00070	CYP85	CYP85	CYP85A
pycom17g06480	CYP85	CYP85	CYP85A
pycom02g19800	CYP85	CYP88	CYP88A
pycom06g02560	CYP85	CYP88	CYP88A
pycom06g02570	CYP85	CYP88	CYP88A
pycom07g06640	CYP85	CYP88	CYP88A
pycom01g16970	CYP85	CYP90	CYP90A
pycom01g16980	CYP85	CYP90	CYP90A
pycom07g19970	CYP85	CYP90	CYP90A
pycom02g10900	CYP85	CYP90	CYP90C
pycom15g22160	CYP85	CYP90	CYP90C
pycom09g11090	CYP85	CYP90	CYP90D
pycom09g11100	CYP85	CYP90	CYP90D
pycom17g18000	CYP85	CYP90	CYP90D
pycom01g09420	CYP86	CYP86	CYP86A
pycom03g05950	CYP86	CYP86	CYP86A
pycom06g08240	CYP86	CYP86	CYP86A
pycom07g13270	CYP86	CYP86	CYP86A
pycom11g06710	CYP86	CYP86	CYP86A
pycom14g10210	CYP86	CYP86	CYP86A
pycom02g24870	CYP86	CYP86	CYP86B
pycom02g24880	CYP86	CYP86	CYP86B
pycom02g24890	CYP86	CYP86	CYP86B
pycom13g00410	CYP86	CYP86	CYP86B
pycom16g00310	CYP86	CYP86	CYP86B
pycom13g09100	CYP86	CYP86	CYP86C
pycom05g18970	CYP86	CYP94	CYP94A
pycom10g13620	CYP86	CYP94	CYP94A
pycom10g13630	CYP86	CYP94	CYP94A
pycom10g13660	CYP86	CYP94	CYP94A
pycom10g13670	CYP86	CYP94	CYP94A
pycom10g16400	CYP86	CYP94	CYP94A
pycom06g13270	CYP86	CYP94	CYP94B
pycom111g00970	CYP86	CYP94	CYP94B
pycom14g13170	CYP86	CYP94	CYP94B
pycom17g00960	CYP86	CYP94	CYP94B
pycom03g09580	CYP86	CYP94	CYP94C
pycom12g02100	CYP86	CYP94	CYP94C
pycom06g18960	CYP86	CYP94	CYP94D
pycom14g18450	CYP86	CYP94	CYP94D
pycom04g21180	CYP97	CYP97	CYP97A
pycom12g23570	CYP97	CYP97	CYP97A
pycom17g12140	CYP97	CYP97	CYP97B
pycom14g09530	CYP97	CYP97	CYP97C
pycom14g09540	CYP97	CYP97	CYP97C
pycom02g16380	CYP86	CYP704	CYP704A
pycom02g16390	CYP86	CYP704	CYP704A
pycom11g06300	CYP86	CYP704	CYP704A
pycom11g06340	CYP86	CYP704	CYP704A
pycom13g06210	CYP86	CYP704	CYP704B
pycom13g06220	CYP86	CYP704	CYP704B
pycom05g26430	CYP710	CYP710	CYP710A
pycom08g05270	CYP711	CYP711	CYP711A
pycom15g05410	CYP711	CYP711	CYP711A
pycom15g05420	CYP711	CYP711	CYP711A
pycom15g22400	CYP711	CYP711	CYP711A
pycom02g23520	CYP727	CYP727	CYP727B3

## Sheet: Pbe-A-type
Supplementary Table 4e Classification of A-type cytochrome P450 genes in the wild pear
Gene ID	Clan	Family	Subfamily
Chr6.g51516	CYP71	CYP71	CYP71AH
Chr14.g49775	CYP71	CYP71	CYP71AN
Chr14.g49776	CYP71	CYP71	CYP71AN
Chr6.g51494	CYP71	CYP71	CYP71AN33
Chr14.g49757	CYP71	CYP71	CYP71AP
Chr14.g49761	CYP71	CYP71	CYP71AP
Chr11.g10505	CYP71	CYP71	CYP71AR
Chr11.g10507	CYP71	CYP71	CYP71AR
Chr11.g10563	CYP71	CYP71	CYP71AR
Chr11.g10565	CYP71	CYP71	CYP71AR
Chr11.g12522	CYP71	CYP71	CYP71AR
Chr14.g49701	CYP71	CYP71	CYP71AR
Chr3.g18433	CYP71	CYP71	CYP71AR
Chr6.g51512	CYP71	CYP71	CYP71AR
Chr6.g51509	CYP71	CYP71	CYP71AR
Chr6.g51506	CYP71	CYP71	CYP71AR
Chr8.g56034	CYP71	CYP71	CYP71AR
Chr8.g56035	CYP71	CYP71	CYP71AR
Chr8.g56036	CYP71	CYP71	CYP71AR
Chr8.g56040	CYP71	CYP71	CYP71AR
Chr11.g10504	CYP71	CYP71	CYP71AU
Chr11.g10559	CYP71	CYP71	CYP71AU
Chr15.g03031	CYP71	CYP71	CYP71AU
Chr6.g51504	CYP71	CYP71	CYP71AU
Chr6.g51497	CYP71	CYP71	CYP71AU
Chr13.g23600	CYP71	CYP71	CYP71B
Chr16.g30506	CYP71	CYP71	CYP71B
Chr16.g30505	CYP71	CYP71	CYP71B
Chr11.g12151	CYP71	CYP71	CYP71BE
Chr11.g12155	CYP71	CYP71	CYP71BE
Chr14.g48915	CYP71	CYP71	CYP71BE
Chr11.g10506	CYP71	CYP71	CYP71BF
Chr11.g10561	CYP71	CYP71	CYP71BF
Chr11.g10562	CYP71	CYP71	CYP71BF
Chr11.g10568	CYP71	CYP71	CYP71BF
Chr13.g23456	CYP71	CYP71	CYP71BF
Chr14.g49759	CYP71	CYP71	CYP71BF
Chr14.g49763	CYP71	CYP71	CYP71BF
Chr14.g49767	CYP71	CYP71	CYP71BF
Chr14.g49769	CYP71	CYP71	CYP71BF
Chr14.g49770	CYP71	CYP71	CYP71BF
Chr14.g49772	CYP71	CYP71	CYP71BF
Chr17.g27546	CYP71	CYP71	CYP71BF
Chr6.g51498	CYP71	CYP71	CYP71BF
Chr17.g24684	CYP71	CYP71	CYP71BQ
Chr17.g24685	CYP71	CYP71	CYP71BQ
Chr4.g40868	CYP71	CYP71	CYP71BQ
Chr4.g40869	CYP71	CYP71	CYP71BQ
Chr9.g47362	CYP71	CYP71	CYP71BQ
Chr11.g10098	CYP71	CYP73	CYP73A
Chr3.g20474	CYP71	CYP73	CYP73A
Chr3.g20473	CYP71	CYP73	CYP73A
Chr3.g20472	CYP71	CYP73	CYP73A
Chr6.g51131	CYP71	CYP75	CYP75B
Chr6.g51129	CYP71	CYP75	CYP75B
Chr14.g50174	CYP71	CYP75	CYP75B32v3-2
Chr12.g36867	CYP71	CYP76	CYP76A
Chr12.g36866	CYP71	CYP76	CYP76A
Chr12.g36865	CYP71	CYP76	CYP76A
Chr12.g36841	CYP71	CYP76	CYP76A
Chr14.g48840	CYP71	CYP76	CYP76A
Chr17.g27657	CYP71	CYP76	CYP76AG
Chr9.g44380	CYP71	CYP76	CYP76AG
Chr9.g44379	CYP71	CYP76	CYP76AG
Chr13.g23522	CYP71	CYP76	CYP76F
Chr13.g23519	CYP71	CYP76	CYP76F
Chr13.g23516	CYP71	CYP76	CYP76F
Chr13.g23515	CYP71	CYP76	CYP76F
Chr13.g23514	CYP71	CYP76	CYP76F
Chr13.g23513	CYP71	CYP76	CYP76F
Chr13.g23486	CYP71	CYP76	CYP76F
Chr13.g23485	CYP71	CYP76	CYP76F
Chr13.g23483	CYP71	CYP76	CYP76F
Chr16.g30398	CYP71	CYP76	CYP76F
Chr16.g30397	CYP71	CYP76	CYP76F
Chr16.g30395	CYP71	CYP76	CYP76F
Chr16.g30393	CYP71	CYP76	CYP76F
Chr16.g30392	CYP71	CYP76	CYP76F
Chr16.g30391	CYP71	CYP76	CYP76F
Chr16.g30390	CYP71	CYP76	CYP76F
Chr16.g30388	CYP71	CYP76	CYP76F
Chr16.g30387	CYP71	CYP76	CYP76F
Chr16.g30385	CYP71	CYP76	CYP76F
Contig13.g47448	CYP71	CYP76	CYP76F
Contig13.g47449	CYP71	CYP76	CYP76F
Contig13.g47450	CYP71	CYP76	CYP76F
Scaffold9.g34865	CYP71	CYP76	CYP76F
Chr14.g48842	CYP71	CYP76	CYP76G
Chr14.g48846	CYP71	CYP76	CYP76G
Chr14.g48847	CYP71	CYP76	CYP76G
Chr2.g43488	CYP71	CYP77	CYP77A
Chr2.g43490	CYP71	CYP77	CYP77A
Chr7.g34278	CYP71	CYP77	CYP77A
Chr1.g56957	CYP71	CYP77	CYP77B
Chr7.g32144	CYP71	CYP77	CYP77B
Chr1.g57754	CYP71	CYP78	CYP78A
Chr13.g23997	CYP71	CYP78	CYP78A
Chr13.g23459	CYP71	CYP78	CYP78A
Chr14.g49414	CYP71	CYP78	CYP78A
Chr14.g50211	CYP71	CYP78	CYP78A
Chr16.g30914	CYP71	CYP78	CYP78A
Chr5.g09211	CYP71	CYP78	CYP78A
Chr6.g51956	CYP71	CYP78	CYP78A
Chr6.g51092	CYP71	CYP78	CYP78A
Chr7.g32965	CYP71	CYP78	CYP78A
Chr16.g30365	CYP71	CYP78	CYP78D
Chr10.g14709	CYP71	CYP79	CYP79A
Chr10.g14707	CYP71	CYP79	CYP79A
Chr11.g10177	CYP71	CYP79	CYP79D
Chr11.g10191	CYP71	CYP79	CYP79D
Chr3.g20412	CYP71	CYP79	CYP79D
Chr15.g04266	CYP71	CYP81	CYP81B
Chr15.g04265	CYP71	CYP81	CYP81B
Chr15.g04263	CYP71	CYP81	CYP81B
Chr8.g54401	CYP71	CYP81	CYP81B
Chr8.g54403	CYP71	CYP81	CYP81B
Chr15.g04252	CYP71	CYP81	CYP81Q
Chr15.g04250	CYP71	CYP81	CYP81Q
Chr15.g02183	CYP71	CYP81	CYP81Q
Chr8.g54414	CYP71	CYP81	CYP81Q
Chr15.g04251	CYP71	CYP81	CYP81S
Chr15.g02209	CYP71	CYP81	CYP81S
Chr15.g02208	CYP71	CYP81	CYP81S
Chr15.g02207	CYP71	CYP81	CYP81S
Chr15.g02182	CYP71	CYP81	CYP81S
Chr15.g04625	CYP71	CYP82	CYP82C
Chr15.g04620	CYP71	CYP82	CYP82C
Chr15.g00738	CYP71	CYP82	CYP82C
Chr8.g53937	CYP71	CYP82	CYP82C
Chr14.g49704	CYP71	CYP82	CYP82D
Chr15.g04701	CYP71	CYP82	CYP82D
Chr15.g04698	CYP71	CYP82	CYP82D
Chr15.g04695	CYP71	CYP82	CYP82D
Chr15.g04694	CYP71	CYP82	CYP82D
Chr15.g04691	CYP71	CYP82	CYP82D
Chr15.g04690	CYP71	CYP82	CYP82D
Chr15.g04624	CYP71	CYP82	CYP82D
Chr15.g04623	CYP71	CYP82	CYP82D
Chr15.g04619	CYP71	CYP82	CYP82D
Chr15.g04618	CYP71	CYP82	CYP82D
Chr15.g04617	CYP71	CYP82	CYP82D
Chr15.g04616	CYP71	CYP82	CYP82D
Chr15.g04615	CYP71	CYP82	CYP82D
Chr15.g04613	CYP71	CYP82	CYP82D
Chr15.g04612	CYP71	CYP82	CYP82D
Chr4.g38499	CYP71	CYP82	CYP82D
Chr4.g38501	CYP71	CYP82	CYP82D
Chr8.g53939	CYP71	CYP82	CYP82D
Chr9.g44912	CYP71	CYP82	CYP82D
Chr9.g44911	CYP71	CYP82	CYP82D
Chr5.g07490	CYP71	CYP82	CYP82J
Chr5.g07486	CYP71	CYP82	CYP82J
Chr5.g07485	CYP71	CYP82	CYP82J
Chr10.g15442	CYP71	CYP82	CYP82L
Chr5.g07491	CYP71	CYP82	CYP82L
Chr8.g56038	CYP71	CYP82	CYP82L
Chr10.g16745	CYP71	CYP84	CYP84A
Chr10.g16744	CYP71	CYP84	CYP84A
Chr15.g02613	CYP71	CYP84	CYP84A
Chr2.g42255	CYP71	CYP84	CYP84A
Chr1.g56678	CYP71	CYP89	CYP89A
Chr1.g56677	CYP71	CYP89	CYP89A
Chr1.g56676	CYP71	CYP89	CYP89A
Chr1.g56675	CYP71	CYP89	CYP89A
Chr1.g56674	CYP71	CYP89	CYP89A
Chr2.g42633	CYP71	CYP89	CYP89A
Chr7.g31861	CYP71	CYP89	CYP89A
Chr8.g54839	CYP71	CYP89	CYP89A
Chr15.g02912	CYP71	CYP92	CYP92A
Chr17.g26299	CYP71	CYP92	CYP92A
Chr2.g41835	CYP71	CYP92	CYP92A
Chr2.g41836	CYP71	CYP92	CYP92A
Chr2.g41837	CYP71	CYP92	CYP92A
Chr2.g41838	CYP71	CYP92	CYP92A
Chr9.g45696	CYP71	CYP92	CYP92A
Chr9.g45695	CYP71	CYP92	CYP92A
Chr14.g48360	CYP71	CYP93	CYP93A
Chr11.g10820	CYP71	CYP93	CYP93B
Chr11.g10821	CYP71	CYP93	CYP93B
Chr11.g10822	CYP71	CYP93	CYP93B
Chr11.g10830	CYP71	CYP93	CYP93B
Chr11.g10831	CYP71	CYP93	CYP93B
Chr3.g20009	CYP71	CYP93	CYP93B
Chr3.g20008	CYP71	CYP93	CYP93B
Chr14.g50060	CYP71	CYP98	CYP98A
Chr14.g50061	CYP71	CYP98	CYP98A
Chr15.g00109	CYP71	CYP98	CYP98A
Chr15.g00106	CYP71	CYP98	CYP98A
Chr15.g00104	CYP71	CYP98	CYP98A
Chr15.g00103	CYP71	CYP98	CYP98A
Chr8.g56224	CYP71	CYP98	CYP98A
Chr8.g56225	CYP71	CYP98	CYP98A
Chr8.g56226	CYP71	CYP98	CYP98A
Chr15.g04608	CYP71	CYP701	CYP701A
Chr15.g04605	CYP71	CYP701	CYP701A
Chr8.g53947	CYP71	CYP701	CYP701A
Chr8.g53949	CYP71	CYP701	CYP701A
Chr8.g53950	CYP71	CYP701	CYP701A
Chr1.g57800	CYP71	CYP703	CYP703A
Chr13.g24056	CYP71	CYP706	CYP706C
Chr15.g03323	CYP71	CYP706	CYP706C
Chr4.g39010	CYP71	CYP706	CYP706C
Chr4.g39011	CYP71	CYP706	CYP706C
Chr7.g34782	CYP71	CYP712	CYP712D
Chr1.g58522	CYP71	CYP736	CYP736A
Chr11.g12406	CYP71	CYP736	CYP736A
Chr11.g12409	CYP71	CYP736	CYP736A
Chr11.g12414	CYP71	CYP736	CYP736A
Chr14.g50312	CYP71	CYP736	CYP736A
Chr14.g50317	CYP71	CYP736	CYP736A
Chr14.g50319	CYP71	CYP736	CYP736A
Chr14.g50320	CYP71	CYP736	CYP736A
Chr14.g50322	CYP71	CYP736	CYP736A
Chr14.g50323	CYP71	CYP736	CYP736A
Chr14.g50331	CYP71	CYP736	CYP736A
Chr14.g50332	CYP71	CYP736	CYP736A
Chr14.g50334	CYP71	CYP736	CYP736A
Chr15.g01479	CYP71	CYP736	CYP736A
Chr6.g51628	CYP71	CYP736	CYP736A
Chr6.g50986	CYP71	CYP736	CYP736A
Chr6.g50985	CYP71	CYP736	CYP736A
Contig4.g17483	CYP71	CYP736	CYP736A
Contig4.g17485	CYP71	CYP736	CYP736A
Contig4.g17494	CYP71	CYP736	CYP736A
Contig88.g59549	CYP71	CYP736	CYP736A

## Sheet: Pbe-non-A-type
Supplementary Table 4f Classification of non-A-type cytochrome P450 genes in the wild pear
Gene ID	Clan	Family	Subfamily
Chr13.g23338	CYP51	CYP51	CYP51G
Chr16.g30240	CYP51	CYP51	CYP51G
Chr11.g12706	CYP72	CYP72	CYP72A
Chr11.g13019	CYP72	CYP72	CYP72A
Chr11.g13020	CYP72	CYP72	CYP72A
Chr11.g13021	CYP72	CYP72	CYP72A
Chr11.g13022	CYP72	CYP72	CYP72A
Chr11.g13023	CYP72	CYP72	CYP72A
Chr3.g18315	CYP72	CYP72	CYP72A
Chr3.g18314	CYP72	CYP72	CYP72A
Chr15.g04499	CYP72	CYP72	CYP72D
Chr15.g04498	CYP72	CYP72	CYP72D
Chr15.g02940	CYP72	CYP72	CYP72D
Chr2.g41803	CYP72	CYP72	CYP72D
Chr1.g56987	CYP72	CYP714	CYP714A
Chr7.g32184	CYP72	CYP714	CYP714A
Chr11.g10063	CYP72	CYP714	CYP714E
Chr11.g10064	CYP72	CYP714	CYP714E
Chr11.g10065	CYP72	CYP714	CYP714E
Chr2.g43147	CYP72	CYP714	CYP714E
Chr2.g43150	CYP72	CYP714	CYP714E
Chr2.g43160	CYP72	CYP714	CYP714E
Chr3.g20517	CYP72	CYP714	CYP714E
Chr3.g20516	CYP72	CYP714	CYP714E
Chr3.g20515	CYP72	CYP714	CYP714E
Chr3.g20514	CYP72	CYP714	CYP714E
Chr3.g19901	CYP72	CYP714	CYP714E
Chr7.g33962	CYP72	CYP714	CYP714E
Chr7.g33941	CYP72	CYP714	CYP714E
Chr2.g43155	CYP72	CYP714	CYP714J
Chr7.g33960	CYP72	CYP714	CYP714J
Chr4.g40257	CYP72	CYP714	CYP714M
Chr4.g40259	CYP72	CYP714	CYP714M
Chr1.g56688	CYP72	CYP715	CYP715A
Chr1.g56687	CYP72	CYP715	CYP715A
Chr1.g56686	CYP72	CYP715	CYP715A
Chr1.g56683	CYP72	CYP715	CYP715A
Chr7.g31869	CYP72	CYP715	CYP715A
Chr12.g36184	CYP72	CYP721	CYP721A
Chr15.g04679	CYP72	CYP721	CYP721A
Chr8.g53882	CYP72	CYP721	CYP721A
Chr8.g53884	CYP72	CYP721	CYP721A
Scaffold7.g27962	CYP72	CYP721	CYP721A
Scaffold7.g27965	CYP72	CYP721	CYP721A
Chr15.g03263	CYP72	CYP734	CYP734A
Chr2.g41430	CYP72	CYP734	CYP734A
Chr17.g25380	CYP72	CYP735	CYP735A
Chr9.g46627	CYP72	CYP735	CYP735A
Chr13.g24284	CYP72	CYP749	CYP749A
Chr13.g24257	CYP72	CYP749	CYP749A
Chr13.g24034	CYP72	CYP749	CYP749A
Chr13.g24033	CYP72	CYP749	CYP749A
Chr13.g24032	CYP72	CYP749	CYP749A
Chr13.g24025	CYP72	CYP749	CYP749A
Chr13.g24023	CYP72	CYP749	CYP749A
Chr13.g24021	CYP72	CYP749	CYP749A
Chr13.g24020	CYP72	CYP749	CYP749A
Chr13.g24018	CYP72	CYP749	CYP749A
Chr13.g24017	CYP72	CYP749	CYP749A
Chr13.g24015	CYP72	CYP749	CYP749A
Chr13.g24014	CYP72	CYP749	CYP749A
Chr16.g31154	CYP72	CYP749	CYP749A
Chr16.g30988	CYP72	CYP749	CYP749A
Chr16.g30942	CYP72	CYP749	CYP749A
Chr16.g30941	CYP72	CYP749	CYP749A
Chr16.g30940	CYP72	CYP749	CYP749A
Chr16.g30929	CYP72	CYP749	CYP749A
Chr6.g51621	CYP72	CYP749	CYP749A
Chr6.g51620	CYP72	CYP749	CYP749A
Chr6.g51618	CYP72	CYP749	CYP749A
Chr6.g51617	CYP72	CYP749	CYP749A
Chr6.g51615	CYP72	CYP749	CYP749A
Chr6.g51612	CYP72	CYP749	CYP749A
Chr15.g04641	CYP74	CYP74	CYP74A
Chr15.g04630	CYP74	CYP74	CYP74A
Chr8.g53931	CYP74	CYP74	CYP74A
Chr17.g25603	CYP74	CYP74	CYP74B
Chr9.g46400	CYP74	CYP74	CYP74B
Chr10.g16902	CYP74	CYP74	CYP74C
Chr10.g16465	CYP74	CYP74	CYP74C
Chr17.g25231	CYP85	CYP85	CYP85A
Chr9.g46748	CYP85	CYP85	CYP85A
Chr4.g38819	CYP85	CYP87	CYP87A
Chr16.g28723	CYP85	CYP88	CYP88A
Chr16.g28408	CYP85	CYP88	CYP88A
Chr2.g43294	CYP85	CYP88	CYP88A
Chr6.g53168	CYP85	CYP88	CYP88A
Chr6.g53167	CYP85	CYP88	CYP88A
Chr7.g34096	CYP85	CYP88	CYP88A
Chr1.g57159	CYP85	CYP90	CYP90A
Chr7.g32362	CYP85	CYP90	CYP90A
Chr7.g32342	CYP85	CYP90	CYP90A
Chr15.g02480	CYP85	CYP90	CYP90B
Chr2.g42406	CYP85	CYP90	CYP90B
Chr2.g42422	CYP85	CYP90	CYP90B
Chr15.g02589	CYP85	CYP90	CYP90C
Chr2.g42275	CYP85	CYP90	CYP90C
Chr17.g26509	CYP85	CYP90	CYP90D
Chr9.g45549	CYP85	CYP90	CYP90D
Chr15.g04187	CYP85	CYP707	CYP707A
Chr15.g02290	CYP85	CYP707	CYP707A
Chr16.g28238	CYP85	CYP707	CYP707A
Chr2.g42603	CYP85	CYP707	CYP707A
Chr3.g20140	CYP85	CYP707	CYP707A
Chr6.g53398	CYP85	CYP707	CYP707A
Chr8.g54496	CYP85	CYP707	CYP707A
Chr11.g09717	CYP85	CYP716	CYP716A
Chr11.g11249	CYP85	CYP716	CYP716A
Chr13.g21160	CYP85	CYP716	CYP716A
Chr16.g28384	CYP85	CYP716	CYP716A
Chr17.g27084	CYP85	CYP716	CYP716A
Chr4.g38106	CYP85	CYP716	CYP716A
Chr10.g14667	CYP85	CYP716	CYP716C
Chr10.g14666	CYP85	CYP716	CYP716C
Chr16.g31181	CYP85	CYP716	CYP716C
Chr5.g06545	CYP85	CYP716	CYP716C
Chr5.g06544	CYP85	CYP716	CYP716C
Chr5.g06542	CYP85	CYP716	CYP716C
Chr17.g26065	CYP85	CYP718	CYP718A
Chr9.g46011	CYP85	CYP718	CYP718A
Chr14.g50621	CYP85	CYP720	CYP720A
Chr8.g53790	CYP85	CYP722	CYP722A
Chr15.g02554	CYP85	CYP722	CYP722C
Chr15.g02552	CYP85	CYP722	CYP722C
Chr9.g47222	CYP85	CYP724	CYP724A
Chr9.g47221	CYP85	CYP724	CYP724A
Chr17.g25801	CYP85	CYP724	CYP724B
Chr17.g25804	CYP85	CYP724	CYP724B
Chr3.g18548	CYP85	CYP728	CYP728B
Chr3.g18545	CYP85	CYP728	CYP728B
Chr7.g32222	CYP85	CYP728	CYP728G
Chr11.g10103	CYP85	CYP728	CYP728H
Chr3.g20468	CYP85	CYP728	CYP728H
Chr14.g50019	CYP85	CYP729	CYP729A
Chr14.g50020	CYP85	CYP729	CYP729A
Chr3.g18495	CYP85	CYP729	CYP729A
Chr6.g51274	CYP85	CYP729	CYP729A
Chr6.g50939	CYP85	CYP729	CYP729A
Chr5.g09405	CYP85	CYP733	CYP733A
Chr1.g57987	CYP86	CYP86	CYP86A
Chr11.g10417	CYP86	CYP86	CYP86A
Chr11.g10418	CYP86	CYP86	CYP86A
Chr14.g49059	CYP86	CYP86	CYP86A
Chr3.g20257	CYP86	CYP86	CYP86A
Chr6.g52320	CYP86	CYP86	CYP86A
Chr7.g33268	CYP86	CYP86	CYP86A
Chr13.g24547	CYP86	CYP86	CYP86B
Chr16.g31442	CYP86	CYP86	CYP86B
Chr2.g43931	CYP86	CYP86	CYP86B
Chr2.g43934	CYP86	CYP86	CYP86B
Chr13.g23592	CYP86	CYP86	CYP86C
Chr17.g24696	CYP86	CYP94	CYP94B
Chr10.g15441	CYP86	CYP94	CYP94A
Chr10.g15437	CYP86	CYP94	CYP94A
Chr10.g15107	CYP86	CYP94	CYP94A
Chr10.g15105	CYP86	CYP94	CYP94A
Chr5.g07054	CYP86	CYP94	CYP94A
Chr14.g49660	CYP86	CYP94	CYP94B
Chr17.g24686	CYP86	CYP94	CYP94B
Chr6.g51651	CYP86	CYP94	CYP94B
Chr9.g47347	CYP86	CYP94	CYP94B
Chr11.g11330	CYP86	CYP94	CYP94C
Chr12.g37832	CYP86	CYP94	CYP94C
Chr14.g47953	CYP86	CYP94	CYP94C
Chr3.g19525	CYP86	CYP94	CYP94C
Chr14.g50295	CYP86	CYP94	CYP94D
Chr14.g50297	CYP86	CYP94	CYP94D
Chr14.g50299	CYP86	CYP94	CYP94D
Chr14.g50330	CYP86	CYP94	CYP94D
Chr6.g51002	CYP86	CYP94	CYP94D
Chr1.g56825	CYP86	CYP704	CYP704A
Chr11.g10360	CYP86	CYP704	CYP704A
Chr11.g10363	CYP86	CYP704	CYP704A
Chr2.g42914	CYP86	CYP704	CYP704A
Chr2.g42915	CYP86	CYP704	CYP704A
Chr2.g42916	CYP86	CYP704	CYP704A
Chr2.g42917	CYP86	CYP704	CYP704A
Chr13.g23912	CYP86	CYP704	CYP704B
Chr16.g30815	CYP86	CYP704	CYP704B
Chr12.g35010	CYP97	CYP97	CYP97A
Chr4.g40826	CYP97	CYP97	CYP97A
Chr17.g25930	CYP97	CYP97	CYP97B
Chr12.g36695	CYP97	CYP97	CYP97C
Chr14.g48927	CYP97	CYP97	CYP97C
Contig29.g59167	CYP97	CYP97	CYP97C
Chr5.g06333	CYP710	CYP710	CYP710A
Chr15.g04436	CYP711	CYP711	CYP711A
Chr15.g04435	CYP711	CYP711	CYP711A
Chr15.g02558	CYP711	CYP711	CYP711A
Chr2.g42317	CYP711	CYP711	CYP711A
Chr2.g42321	CYP711	CYP711	CYP711A
Chr8.g54158	CYP711	CYP711	CYP711A
Chr8.g54159	CYP711	CYP711	CYP711A
Chr2.g43747	CYP727	CYP727	CYP727B
