# Supplementary material for: Genome-wide identification, comparative analysis and functional roles in flavonoid biosynthesis of cytochrome P450 superfamily in pear (Pyrus spp.)
Source: BMC Genom Data. 2023 Oct 3;24:58. doi: 10.1186/s12863-023-01159-w (PMC10548706; doi:10.1186/s12863-023-01159-w)
Supplement: Supplementary file 9 — Additional file 9: Table 5. Distribution of P450s in different plant species that had been reported. [file 12863_2023_1159_MOESM9_ESM.xlsx]

## Sheet: Distribution in 11 species
Supplementary Table 5 Distribution of P450s in different plant species that had been reported
Clan	Family	Pbr	Pco	Pbe	Ath	Ccl	Vvi	Cpa	Mno	Sly	Nnu	Osa
CYP51	51	4	1	2	2	1	2	1	1	4	2	10
CYP71	71	28	33	49	54	54	25	12	18	101	12	85
	73	4	6	4	1	2	3	2	3	4	3	3
	75	1	3	3	1	2	11	2	2	2	4	3
	76	18	23	34	9	23	24	3	9	43	3	28
	77	6	2	5	7	2	2	2	3	3	3	2
	78	11	7	11	6	7	7	3	6	6	7	8
	79	5	2	5	12	9	9	3	2	11	1	4
	80	0	0	0	0	0	6	3	4	7	4	0
	81	10	10	14	18	9	21	12	13	14	3	12
	82	19	25	31	5	28	34	2	12	16	3	0
	83	0	0	0	2	26	0	1	0	0	0	0
	84	4	4	4	2	2	3	4	1	1	2	3
	89	3	5	8	7	8	14	1	1	6	6	14
	92	3	4	8	0	0	6	1	3	13	1	9
	93	2	4	8	1	8	4	4	7	1	4	3
	98	7	4	9	3	3	1	1	1	6	1	2
	99	0	0	0	0	0	0	0	0	0	0	2
	701	4	3	5	1	2	1	3	1	1	1	5
	703	1	0	1	1	1	1	1	1	1	1	1
	705	0	0	0	33	0	0	0	0	0	0	0
	706	8	5	4	7	17	9	5	6	17	3	4
	712	1	1	1	2	4	2	2	0	1	1	0
	719	0	0	0	0	0	0	0	0	0	1	0
	723	0	0	0	0	0	0	0	0	0	0	2
	736	17	14	21	0	0	8	3	5	26	0	0
CYP72	72	11	11	12	10	9	22	9	5	42	9	13
	714	17	11	19	2	4	6	1	4	3	8	5
	715	5	4	5	1	2	1	1	1	2	2	1
	721	5	1	6	1	3	5	1	4	2	1	2
	734	2	2	2	1	5	2	1	1	3	2	4
	735	2	0	2	2	1	1	1	1	2	2	2
	749	8	23	25	0	0	0	0	3	3	0	0
CYP74	74	7	6	7	2	3	7	2	3	7	5	5
CYP85	85	2	2	2	2	2	2	2	2	2	2	1
	87	2	0	1	2	3	7	2	4	5	3	11
	88	5	4	6	2	2	2	6	2	5	2	1
	90	10	8	10	4	4	4	4	2	4	7	6
	702	0	0	0	8	0	0	0	0	0	0	0
	707	10	8	7	4	5	5	5	4	4	6	3
	708	0	0	0	4	0	0	0	0	0	0	0
	709	0	0	0	3	0	1	0	0	0	1	9
	716	16	12	12	2	9	15	1	3	10	5	0
	718	3	0	2	1	1	0	1	1	1	1	0
	720	1	1	1	1	1	1	1	1	1	1	0
	722	3	1	3	1	3	1	2	1	2	1	1
	724	3	0	4	1	2	2	2	1	2	2	1
	728	6	5	5	0	0	6	2	4	2	0	11
	729	4	1	5	0	0	0	5	0	0	0	2
	733	1	0	1	0	0	1	1	1	1	0	1
CYP86	86	14	12	12	11	5	6	5	5	6	6	5
	94	16	14	19	7	10	9	5	10	18	12	18
	96	0	0	0	15	4	5	2	0	12	15	12
	704	12	6	9	3	4	6	3	7	27	6	7
CYP97	97	4	5	6	3	3	3	3	3	4	4	3
CYP710	710	1	1	1	4	1	1	1	1	1	1	4
CYP711	711	11	4	7	1	2	1	1	0	2	1	5
CYP727	727	1	1	1	0	0	1	1	1	0	1	1
Total		338	299	419	272	296	316	142	174	457	172	334
Pbr: Pyrus bretschneideri; Pco: Pyrus communis; Pbe: Pyrus betulifolia; Ath: Arabidopsis thaliana; Ccl: Citrus clementina; Vvi: Vitis vinifera; Cpa: Carica papaya; Mno: Morus notabilis; Sly: Solanum lycopersicum; Nnu: Nelumbo nucifera; Osa: Oryza sativa
