# Supplementary material for: Genome-wide identification, comparative analysis and functional roles in flavonoid biosynthesis of cytochrome P450 superfamily in pear (Pyrus spp.)
Source: BMC Genom Data. 2023 Oct 3;24:58. doi: 10.1186/s12863-023-01159-w (PMC10548706; doi:10.1186/s12863-023-01159-w)
Supplement: Supplementary file 10 — Additional file 10: Table 6a. Motif sequences of P450s identified by MEME tools in three pears. Table 6b. Motif sequences of P450s identified by MEME tools in Chinese white pear. Table 6c. Motif sequences of P450s identified by MEME tools in European pear. Table 6d. Motif sequences of P450s identified by MEME tools in the wild pear. [file 12863_2023_1159_MOESM10_ESM.xlsx]

## Sheet: Three pears
Supplementary Table 6a Motif sequences of P450s identified by MEME tools in three pears
	Logo	E-value	Name
motif1		1.6e-1856	PFEFJPFGAGRRICPGKELAL
motif2		1.3e-1793	KLPYLQAVIKETLRLYPPVPL
motif3		5.8e-1308	DLILDMIFAGTDTTATTLEWA
motif4		9.0e-860	WWEBPEEFKPER
motif5		1.3e-773	DVEIGGYDIPKGTRV
motif6		1.4e-807	LLRHPEVQKKAQEELDQV
motif7		1.1e-967	FAPYGEYWRQLRKJCTLELLS
motif8		7.3e-763	KYGPIFSLRLGSVPTVVVSSPE
motif9		7.7e-613	PPGPPGWPIIGNLHQ
motif10		1.5e-541	VSEELRSLTNDVISRTAFGSSYSEGKEIF

## Sheet: Chinese white pear
Supplementary Table 6b Motif sequences of P450s identified by MEME tools in Chinese white pear
	Logo	E-value	Name
motif1		2.2e-1735	SPFKFIPFGSGRRICPGKELA
motif2		1.1e-1575	DJKKLPYLQAVIKETLRLYPP
motif3		2.5e-1016	WEDPEEFKPERFLGS
motif4		2.4e-944	FAGTDTTATTLTWAM
motif5		1.9e-925	FAPYGPYWRQLRKJCTLELLS
motif6		1.6e-670	IGGYDIPKGTRVLVN
motif7		1.6e-613	SSPEAAKEVLKTHDLVFASRP
motif8		1.2e-512	KNLPPGPPGLPIIGNLLQLG
motif9		9.1e-602	LLKHPEVQKKAQEEL
motif10		2.9e-443	LPHRSLAKLAKKYGPIFK

## Sheet: European pear
Supplementary Table 6c Motif sequences of P450s identified by MEME tools in European pear
	Logo	E-value	Name
motif1		1.4e-1911	NDFEFJPFGSGRRICPGKNLA
motif2		9.8e-1801	KLPYLQAVIKETLRLYPPVPL
motif3		7.1e-1537	AGTDTTSTTLEWAMALLLRHP
motif4		1.0e-1173	YNYADLAFAPYGPYWRQLRKICTLELLSN
motif5		4.0e-1151	LLPREATEDCTIGGYHIPKGTRVL
motif6		3.1e-878	NAWAIGRDPKIWGBP
motif7		5.4e-756	SSPEAAKEVLKTHDLAFASRP
motif8		1.5e-720	PHRSLTALAQKYGPIMSLRLG
motif9		5.0e-631	EEFKPERFLGS
motif10		1.5e-669	PPGPPGLPIIGNLHQ

## Sheet: The wild pear
Supplementary Table 6d Motif sequences of P450s identified by MEME tools in The wild pear
	Logo	E-value	Name
motif1		6.1e-2138	VEEDDJAKLPYLQAVIKETLRLHPPVPLL
motif2		1.0e-1930	DFEFJPFGAGRRICPGKNLAL
motif3		1.0e-1192	FAPYGPYWRQLRKICTLELLSNKRVESFR
motif4		6.5e-1060	WEDPEEFKPERFLGS
motif5		2.1e-982	FAGTDTTATTLEWAM
motif6		3.8e-629	DVEIGGYDIPKG
motif7		2.7e-657	LLRHPEVQKKAQEEL
motif8		2.0e-721	PPGPPGLPIIGNLHQ
motif9		1.4e-707	SSPEAAKEVLKTHDLAFASRP
motif10		1.5e-745	LAQKYGPIFLLRLGSVPTLVV
