# Supplementary material for: Genome-wide identification, comparative analysis and functional roles in flavonoid biosynthesis of cytochrome P450 superfamily in pear (Pyrus spp.)
Source: BMC Genom Data. 2023 Oct 3;24:58. doi: 10.1186/s12863-023-01159-w (PMC10548706; doi:10.1186/s12863-023-01159-w)
Supplement: Supplementary file 14 — Additional file 14: Table 7a. Number of different modes of gene duplication events identified in P450 superfamily in pear. [file 12863_2023_1159_MOESM14_ESM.xlsx]

## Sheet: Number
Supplementary Table 7a Number of different modes of gene duplication events identified in P450 superfamily in pear (Pyrus spp.)
	WGD	TD	PD	TRD	DSD	Total
Chinese white pear	117	60	39	42	303	561
European pear	88	62	37	31	276	494
The wild pear	123	73	74	30	368	668

## Sheet: ID
Supplementary Table 7b Different modes of gene duplication events identified in P450 superfamily in pear (Pyrus spp.)
	Chinese white pear		European pear		The wild pear
WGD	Pbr000260-v2.1-Pbr036788-v2.1	WGD	pycom01g18400-pycom11g03990	WGD	Chr1.g56987-Chr11.g10063
	Pbr000260-v2.1-Pbr000737-v2.1		pycom01g09420-pycom14g10210		Chr1.g57987-Chr14.g49059
	Pbr000123-v2.1-Pbr029231-v2.1		pycom01g18400-pycom03g03690		Chr1.g57754-Chr14.g49414
	Pbr000123-v2.1-Pbr044439-v2.1		pycom01g18400-pycom04g15800		Chr1.g58522-Chr15.g01479
	Pbr001310-v2.1-Pbr042720-v2.1		pycom01g09420-pycom06g08240		Chr1.g56987-Chr4.g40257
	Pbr001517-v2.1-Pbr005537-v2.1		pycom01g11000-pycom07g15270		Chr1.g57987-Chr6.g52320
	Pbr002023-v2.1-Pbr034685-v2.1		pycom01g16970-pycom07g19970		Chr1.g57754-Chr7.g32965
	Pbr000123-v2.1-Pbr034853-v2.1		pycom01g18400-pycom07g21480		Chr1.g57159-Chr7.g32342
	Pbr000140-v2.1-Pbr034886-v2.1		pycom01g21200-pycom07g24880		Chr1.g56987-Chr7.g32184
	Pbr007970-v2.1-Pbr014244-v2.1		pycom01g21400-pycom07g24940		Chr1.g56957-Chr7.g32144
	Pbr001517-v2.1-Pbr016335-v2.1		pycom01g09420-pycom07g13270		Chr1.g56688-Chr7.g31869
	Pbr000140-v2.1-Pbr038923-v2.1		pycom10g04980-pycom15g22000		Chr1.g56678-Chr7.g31861
	Pbr001310-v2.1-Pbr042196-v2.1		pycom10g04980-pycom02g10730		Chr1.g57159-Chr7.g32362
	Pbr001517-v2.1-Pbr034536-v2.1		pycom10g15440-pycom05g17500		Chr1.g57987-Chr7.g33268
	Pbr012109-v2.1-Pbr027797-v2.1		pycom10g20120-pycom05g24610		Chr10.g16745-Chr15.g02613
	Pbr003030-v2.1-Pbr015711-v2.1		pycom10g20130-pycom05g24620		Chr10.g16745-Chr2.g42255
	Pbr003030-v2.1-Pbr030592-v2.1		pycom11g17500-pycom03g13950		Chr10.g15107-Chr5.g07054
	Pbr021780-v2.1-Pbr042843-v2.1		pycom11g21600-pycom03g17310		Chr10.g14667-Chr5.g06545
	Pbr021846-v2.1-Pbr038854-v2.1		pycom11g04310-pycom03g04030		Chr10.g15442-Chr5.g07491
	Pbr025127-v2.1-Pbr032144-v2.1		pycom11g04350-pycom03g04120		Chr10.g15441-Chr5.g07485
	Pbr043224-v2.1-Pbr031849-v2.1		pycom11g06710-pycom03g05950		Chr11.g10504-Chr11.g10559
	Pbr021846-v2.1-Pbr014733-v2.1		pycom11g09750-pycom03g08310		Chr11.g10505-Chr11.g10561
	Pbr025127-v2.1-Pbr042991-v2.1		pycom11g03990-pycom04g15800		Chr11.g12706-Chr3.g18315
	Pbr003030-v2.1-Pbr018614-v2.1		pycom11g03990-pycom07g21480		Chr11.g10820-Chr3.g20009
	Pbr002713-v2.1-Pbr010704-v2.1		pycom11g04350-pycom07g21130		Chr11.g10821-Chr3.g20008
	Pbr040654-v2.1-Pbr019106-v2.1		pycom12g02100-pycom03g09580		Chr11.g11330-Chr3.g19525
	Pbr002369-v2.1-Pbr032895-v2.1		pycom12g23570-pycom04g21180		Chr11.g10063-Chr3.g20517
	Pbr002713-v2.1-Pbr032598-v2.1		pycom13g00410-pycom16g00310		Chr11.g10064-Chr3.g20516
	Pbr002736-v2.1-Pbr032576-v2.1		pycom13g02930-pycom16g03060		Chr11.g10098-Chr3.g20474
	Pbr002771-v2.1-Pbr032547-v2.1		pycom13g05100-pycom16g04960		Chr11.g10103-Chr3.g20468
	Pbr002837-v2.1-Pbr032474-v2.1		pycom13g05170-pycom16g05000		Chr11.g10191-Chr3.g20412
	Pbr003030-v2.1-Pbr019445-v2.1		pycom13g09040-pycom16g08850		Chr11.g10417-Chr3.g20257
	Pbr002369-v2.1-Pbr035823-v2.1		pycom13g10020-pycom16g09820		Chr11.g10177-Chr3.g20412
	Pbr003030-v2.1-Pbr036123-v2.1		pycom13g10080-pycom16g09830		Chr11.g10103-Chr7.g32222
	Pbr029231-v2.1-Pbr044439-v2.1		pycom13g10320-pycom16g10160		Chr12.g36695-Chr14.g48927
	Pbr029232-v2.1-Pbr034853-v2.1		pycom14g13170-pycom17g00960		Chr12.g37832-Chr14.g47953
	Pbr006861-v2.1-Pbr034808-v2.1		pycom14g13170-pycom06g13270		Chr12.g35010-Chr4.g40826
	Pbr043590-v2.1-Pbr024508-v2.1		pycom14g14080-pycom06g14640		Chr12.g36695-Contig29.g59167
	Pbr029231-v2.1-Pbr020819-v2.1		pycom14g14100-pycom06g14670		Chr13.g23997-Chr14.g50211
	Pbr029196-v2.1-Pbr020847-v2.1		pycom14g14150-pycom06g14730		Chr13.g23600-Chr14.g49761
	Pbr006861-v2.1-Pbr020854-v2.1		pycom14g17410-pycom06g17760		Chr13.g24547-Chr16.g31442
	Pbr006692-v2.1-Pbr021070-v2.1		pycom14g17760-pycom06g18140		Chr13.g24257-Chr16.g31154
	Pbr006692-v2.1-Pbr042566-v2.1		pycom14g18450-pycom06g18960		Chr13.g24034-Chr16.g30942
	Pbr023562-v2.1-Pbr017889-v2.1		pycom14g18590-pycom06g19100		Chr13.g24032-Chr16.g30940
	Pbr030614-v2.1-Pbr000454-v2.1		pycom14g10210-pycom06g08240		Chr13.g24018-Chr16.g30929
	Pbr023562-v2.1-Pbr026821-v2.1		pycom14g05060-pycom07g00490		Chr13.g23997-Chr16.g30914
	Pbr023562-v2.1-Pbr009319-v2.1		pycom14g10210-pycom07g13270		Chr13.g23912-Chr16.g30815
	Pbr044439-v2.1-Pbr034853-v2.1		pycom14g13170-pycom111g00970		Chr13.g23600-Chr16.g30506
	Pbr043876-v2.1-Pbr039232-v2.1		pycom15g07050-pycom15g25350		Chr13.g23486-Chr16.g30395
	Pbr040981-v2.1-Pbr031570-v2.1		pycom15g15890-pycom02g03060		Chr13.g23485-Chr16.g30392
	Pbr030592-v2.1-Pbr015711-v2.1		pycom15g19370-pycom02g07340		Chr13.g23459-Chr16.g30365
	Pbr015711-v2.1-Pbr018614-v2.1		pycom15g22000-pycom02g10730		Chr13.g23338-Chr16.g30240
	Pbr030592-v2.1-Pbr018614-v2.1		pycom15g22160-pycom02g10900		Chr13.g21160-Chr4.g38106
	Pbr012912-v2.1-Pbr045373-v2.1		pycom15g07740-pycom02g13830		Chr13.g23997-Chr6.g51092
	Pbr012516-v2.1-Pbr008262-v2.1		pycom15g07740-pycom05g07510		Chr13.g23600-Chr6.g51516
	Pbr015711-v2.1-Pbr019445-v2.1		pycom15g38520-pycom08g21050		Chr13.g23486-Contig13.g47448
	Pbr030592-v2.1-Pbr019445-v2.1		pycom15g07050-pycom08g07380		Chr14.g50211-Chr16.g30914
	Pbr015711-v2.1-Pbr036123-v2.1		pycom15g07740-pycom08g08190		Chr14.g49660-Chr17.g24696
	Pbr030592-v2.1-Pbr036123-v2.1		pycom15g03000-pycom08g03050		Chr14.g49660-Chr6.g51651
	Pbr005537-v2.1-Pbr016335-v2.1		pycom15g03110-pycom08g03100		Chr14.g49763-Chr6.g51504
	Pbr005757-v2.1-Pbr045728-v2.1		pycom15g03170-pycom08g03210		Chr14.g49775-Chr6.g51494
	Pbr006257-v2.1-Pbr038655-v2.1		pycom15g05410-pycom08g05270		Chr14.g50019-Chr6.g51274
	Pbr005878-v2.1-Pbr038286-v2.1		pycom15g25360-pycom08g07380		Chr14.g50174-Chr6.g51131
	Pbr005757-v2.1-Pbr023120-v2.1		pycom15g19370-pycom09g09890		Chr14.g50211-Chr6.g51092
	Pbr005875-v2.1-Pbr023000-v2.1		pycom16g08850-pycom06g14730		Chr14.g50295-Chr6.g51002
	Pbr006257-v2.1-Pbr031163-v2.1		pycom16g25780-pycom06g00890		Chr14.g50331-Chr6.g50986
	Pbr006347-v2.1-Pbr031071-v2.1		pycom17g15910-pycom02g07340		Chr14.g49059-Chr6.g52320
	Pbr006358-v2.1-Pbr031058-v2.1		pycom17g00960-pycom06g13270		Chr14.g49414-Chr6.g51956
	Pbr042720-v2.1-Pbr042196-v2.1		pycom17g09550-pycom09g03470		Chr14.g49059-Chr7.g33268
	Pbr005872-v2.1-Pbr022998-v2.1		pycom17g15910-pycom09g09890		Chr15.g04252-Chr15.g02209
	Pbr007709-v2.1-Pbr013415-v2.1		pycom17g18000-pycom09g11090		Chr15.g04187-Chr15.g02290
	Pbr006257-v2.1-Pbr005206-v2.1		pycom17g27110-pycom09g19040		Chr15.g04499-Chr15.g02940
	Pbr005757-v2.1-Pbr025330-v2.1		pycom17g00860-pycom111g00820		Chr15.g02912-Chr17.g26299
	Pbr038923-v2.1-Pbr034886-v2.1		pycom17g00960-pycom111g00970		Chr15.g03263-Chr2.g41430
	Pbr038854-v2.1-Pbr014733-v2.1		pycom02g13830-pycom05g07510		Chr15.g02940-Chr2.g41803
	Pbr038842-v2.1-Pbr014743-v2.1		pycom02g18640-pycom07g07830		Chr15.g02912-Chr2.g41835
	Pbr034808-v2.1-Pbr020854-v2.1		pycom02g21180-pycom07g05280		Chr15.g02613-Chr2.g42255
	Pbr016335-v2.1-Pbr034536-v2.1		pycom02g13830-pycom08g08190		Chr15.g02589-Chr2.g42275
	Pbr031713-v2.1-Pbr009484-v2.1		pycom02g07340-pycom09g09890		Chr15.g02558-Chr2.g42317
	Pbr018690-v2.1-Pbr036047-v2.1		pycom03g03690-pycom07g21480		Chr15.g02480-Chr2.g42406
	Pbr018683-v2.1-Pbr036055-v2.1		pycom03g04120-pycom07g21130		Chr15.g02290-Chr2.g42603
	Pbr018614-v2.1-Pbr036123-v2.1		pycom04g07220-pycom06g05480		Chr15.g02480-Chr2.g42422
	Pbr003226-v2.1-Pbr011828-v2.1		pycom04g15800-pycom07g21480		Chr15.g04187-Chr2.g42603
	Pbr041640-v2.1-Pbr035613-v2.1		pycom04g00270-pycom420g00590		Chr15.g04499-Chr2.g41803
	Pbr041642-v2.1-Pbr035614-v2.1		pycom05g07510-pycom08g08190		Chr15.g00109-Chr8.g56224
	Pbr041704-v2.1-Pbr035677-v2.1		pycom06g11030-pycom07g15270		Chr15.g04266-Chr8.g54403
	Pbr041589-v2.1-Pbr032546-v2.1		pycom06g08240-pycom07g13270		Chr15.g04252-Chr8.g54414
	Pbr041890-v2.1-Pbr035879-v2.1		pycom06g13270-pycom111g00970		Chr15.g04187-Chr8.g54496
	Pbr018614-v2.1-Pbr019445-v2.1	TD	pycom01g21190-pycom01g21200		Chr15.g04679-Chr8.g53882
	Pbr045728-v2.1-Pbr023120-v2.1		pycom01g21300-pycom01g21310		Chr15.g04630-Chr8.g53931
	Pbr046339-v2.1-Pbr003322-v2.1		pycom02g16380-pycom02g16390		Chr15.g04625-Chr8.g53937
	Pbr026214-v2.1-Pbr003505-v2.1		pycom02g24870-pycom02g24880		Chr15.g04616-Chr8.g53939
	Pbr026584-v2.1-Pbr021229-v2.1		pycom03g03680-pycom03g03690		Chr15.g04608-Chr8.g53947
	Pbr017195-v2.1-Pbr011917-v2.1		pycom03g03690-pycom03g03700		Chr15.g04641-Chr8.g53931
	Pbr011068-v2.1-Pbr010911-v2.1		pycom03g04030-pycom03g04040		Chr15.g04436-Chr8.g54158
	Pbr010704-v2.1-Pbr032598-v2.1		pycom03g04040-pycom03g04050		Chr15.g02290-Chr8.g54496
	Pbr021070-v2.1-Pbr042566-v2.1		pycom03g04050-pycom03g04060		Chr15.g02209-Chr8.g54414
	Pbr017889-v2.1-Pbr026821-v2.1		pycom03g15490-pycom03g15500		Chr15.g02207-Chr8.g54403
	Pbr017889-v2.1-Pbr009319-v2.1		pycom03g17310-pycom03g17330		Chr15.g02912-Chr9.g45696
	Pbr026821-v2.1-Pbr009319-v2.1		pycom04g03800-pycom04g03820		Chr16.g28723-Chr2.g43294
	Pbr028673-v2.1-Pbr042091-v2.1		pycom04g07220-pycom04g07240		Chr16.g30914-Chr6.g51092
	Pbr038655-v2.1-Pbr031163-v2.1		pycom04g21620-pycom04g21630		Chr16.g28238-Chr6.g53398
	Pbr038286-v2.1-Pbr023001-v2.1		pycom05g15710-pycom05g15720		Chr16.g28723-Chr7.g34096
	Pbr038674-v2.1-Pbr028150-v2.1		pycom05g15720-pycom05g15730		Chr16.g30398-Contig13.g47449
	Pbr038673-v2.1-Pbr005231-v2.1		pycom05g24610-pycom05g24620		Chr16.g30395-Contig13.g47448
	Pbr038655-v2.1-Pbr005206-v2.1		pycom05g24620-pycom05g24630		Chr17.g25231-Chr9.g46748
	Pbr038286-v2.1-Pbr004789-v2.1		pycom05g24630-pycom05g24640		Chr17.g25380-Chr9.g46627
	Pbr038181-v2.1-Pbr004691-v2.1		pycom06g13530-pycom06g13540		Chr17.g25603-Chr9.g46400
	Pbr038159-v2.1-Pbr004670-v2.1		pycom06g13590-pycom06g13620		Chr17.g26065-Chr9.g46011
	Pbr038048-v2.1-Pbr004554-v2.1		pycom06g14560-pycom06g14570		Chr17.g27657-Chr9.g44380
	Pbr014956-v2.1-Pbr042499-v2.1		pycom07g07850-pycom07g07860		Chr17.g26299-Chr9.g45696
	Pbr031163-v2.1-Pbr005206-v2.1		pycom08g03210-pycom08g03220		Chr17.g26509-Chr9.g45549
	Pbr023120-v2.1-Pbr025330-v2.1		pycom08g19390-pycom08g19400		Chr2.g43294-Chr7.g34096
	Pbr036055-v2.1-Pbr007204-v2.1		pycom08g19400-pycom08g19410		Chr2.g43488-Chr7.g34278
	Pbr035823-v2.1-Pbr032895-v2.1		pycom10g13620-pycom10g13630		Chr2.g43147-Chr7.g33941
	Pbr033278-v2.1-Pbr044726-v2.1		pycom10g20120-pycom10g20130		Chr2.g42603-Chr8.g54496
	Pbr011917-v2.1-Pbr040086-v2.1		pycom11g07600-pycom11g07610		Chr2.g41836-Chr9.g45695
TD	Pbr000453-v2.1-Pbr000454-v2.1		pycom11g07610-pycom11g07620		Chr2.g41837-Chr9.g45696
	Pbr000737-v2.1-Pbr000738-v2.1		pycom11g17490-pycom11g17500		Chr3.g20517-Chr7.g32184
	Pbr000739-v2.1-Pbr000740-v2.1		pycom11g19360-pycom11g19370		Chr3.g20468-Chr7.g32222
	Pbr000740-v2.1-Pbr000741-v2.1		pycom11g19370-pycom11g19380		Chr4.g40257-Chr7.g32184
	Pbr003226-v2.1-Pbr003227-v2.1		pycom11g19380-pycom11g19390		Chr6.g51956-Chr7.g32965
	Pbr004691-v2.1-Pbr004690-v2.1		pycom11g19390-pycom11g19400		Chr6.g52320-Chr7.g33268
	Pbr004786-v2.1-Pbr004785-v2.1		pycom11g24180-pycom11g24190	TD	Chr1.g56675-Chr1.g56674
	Pbr004787-v2.1-Pbr004786-v2.1		pycom13g05160-pycom13g05170		Chr1.g56676-Chr1.g56675
	Pbr005779-v2.1-Pbr005780-v2.1		pycom13g05210-pycom13g05220		Chr1.g56677-Chr1.g56676
	Pbr006818-v2.1-Pbr006817-v2.1		pycom13g09800-pycom13g09820		Chr1.g56678-Chr1.g56677
	Pbr007204-v2.1-Pbr007205-v2.1		pycom13g09820-pycom13g09830		Chr1.g56688-Chr1.g56687
	Pbr007205-v2.1-Pbr007206-v2.1		pycom13g09830-pycom13g09840		Chr10.g14667-Chr10.g14666
	Pbr011831-v2.1-Pbr011832-v2.1		pycom13g10020-pycom13g10040		Chr10.g15442-Chr10.g15441
	Pbr011832-v2.1-Pbr011833-v2.1		pycom14g14080-pycom14g14100		Chr10.g16745-Chr10.g16744
	Pbr012514-v2.1-Pbr012513-v2.1		pycom14g14100-pycom14g14110		Chr11.g10063-Chr11.g10064
	Pbr012515-v2.1-Pbr012514-v2.1		pycom14g18590-pycom14g18600		Chr11.g10505-Chr11.g10506
	Pbr013219-v2.1-Pbr013218-v2.1		pycom14g18600-pycom14g18610		Chr11.g10506-Chr11.g10507
	Pbr013220-v2.1-Pbr013219-v2.1		pycom15g02460-pycom15g02470		Chr11.g10561-Chr11.g10562
	Pbr014733-v2.1-Pbr014734-v2.1		pycom15g02470-pycom15g02480		Chr11.g10820-Chr11.g10821
	Pbr017558-v2.1-Pbr017559-v2.1		pycom15g03090-pycom15g03100		Chr11.g13019-Chr11.g13020
	Pbr017562-v2.1-Pbr017563-v2.1		pycom15g03100-pycom15g03110		Chr11.g13020-Chr11.g13021
	Pbr017563-v2.1-Pbr017564-v2.1		pycom15g03110-pycom15g03120		Chr11.g13021-Chr11.g13022
	Pbr022998-v2.1-Pbr022997-v2.1		pycom15g05410-pycom15g05420		Chr11.g13022-Chr11.g13023
	Pbr023001-v2.1-Pbr023000-v2.1		pycom15g06960-pycom15g06970		Chr12.g36867-Chr12.g36866
	Pbr023002-v2.1-Pbr023001-v2.1		pycom15g07050-pycom15g07060		Chr13.g23486-Chr13.g23485
	Pbr024154-v2.1-Pbr024155-v2.1		pycom15g07060-pycom15g07070		Chr13.g23514-Chr13.g23513
	Pbr024158-v2.1-Pbr024157-v2.1		pycom15g25350-pycom15g25360		Chr13.g23516-Chr13.g23515
	Pbr024754-v2.1-Pbr024755-v2.1		pycom15g25360-pycom15g25370		Chr13.g24015-Chr13.g24014
	Pbr024755-v2.1-Pbr024756-v2.1		pycom15g25370-pycom15g25400		Chr13.g24018-Chr13.g24017
	Pbr024756-v2.1-Pbr024757-v2.1		pycom15g38520-pycom15g38530		Chr13.g24034-Chr13.g24033
	Pbr028150-v2.1-Pbr005231-v2.1		pycom16g04940-pycom16g04960		Chr14.g48846-Chr14.g48847
	Pbr029196-v2.1-Pbr006864-v2.1		pycom16g08850-pycom16g08860		Chr14.g49775-Chr14.g49776
	Pbr029229-v2.1-Pbr029228-v2.1		pycom17g00860-pycom17g00880		Chr14.g50019-Chr14.g50020
	Pbr029230-v2.1-Pbr029229-v2.1	PD	pycom01g21350-pycom01g21400		Chr15.g00104-Chr15.g00103
	Pbr029231-v2.1-Pbr029230-v2.1		pycom03g04020-pycom03g04040		Chr15.g02208-Chr15.g02207
	Pbr029232-v2.1-Pbr029231-v2.1		pycom06g13510-pycom06g13530		Chr15.g02209-Chr15.g02208
	Pbr031057-v2.1-Pbr031056-v2.1		pycom06g13570-pycom06g13620		Chr15.g04251-Chr15.g04250
	Pbr031058-v2.1-Pbr031057-v2.1		pycom06g14620-pycom06g14640		Chr15.g04252-Chr15.g04251
	Pbr031341-v2.1-Pbr031340-v2.1		pycom06g17760-pycom06g17790		Chr15.g04436-Chr15.g04435
	Pbr035599-v2.1-Pbr035600-v2.1		pycom08g21050-pycom08g21070		Chr15.g04499-Chr15.g04498
	Pbr035600-v2.1-Pbr035601-v2.1		pycom10g04980-pycom10g05010		Chr15.g04616-Chr15.g04615
	Pbr035603-v2.1-Pbr035604-v2.1		pycom10g13610-pycom10g13630		Chr15.g04624-Chr15.g04623
	Pbr035671-v2.1-Pbr035672-v2.1		pycom10g13630-pycom10g13660		Chr15.g04691-Chr15.g04690
	Pbr035823-v2.1-Pbr035824-v2.1		pycom10g13630-pycom10g13670		Chr15.g04695-Chr15.g04694
	Pbr036047-v2.1-Pbr036048-v2.1		pycom11g07620-pycom11g07660		Chr16.g30398-Chr16.g30397
	Pbr036788-v2.1-Pbr036789-v2.1		pycom11g09670-pycom11g09750		Chr16.g30506-Chr16.g30505
	Pbr037013-v2.1-Pbr037014-v2.1		pycom11g19400-pycom11g19460		Chr16.g30941-Chr16.g30940
	Pbr037014-v2.1-Pbr037015-v2.1		pycom11g21520-pycom11g21600		Chr16.g30942-Chr16.g30941
	Pbr038205-v2.1-Pbr038204-v2.1		pycom11g24170-pycom11g24200		Chr17.g24684-Chr17.g24685
	Pbr038674-v2.1-Pbr038673-v2.1		pycom13g05100-pycom13g05160		Chr17.g24685-Chr17.g24686
	Pbr038854-v2.1-Pbr038853-v2.1		pycom13g05110-pycom13g05160		Chr2.g41835-Chr2.g41836
	Pbr041642-v2.1-Pbr041643-v2.1		pycom13g05120-pycom13g05210		Chr2.g41836-Chr2.g41837
	Pbr041704-v2.1-Pbr041705-v2.1		pycom13g05140-pycom13g05160		Chr2.g41837-Chr2.g41838
	Pbr043225-v2.1-Pbr043226-v2.1		pycom13g05170-pycom13g05200		Chr2.g42914-Chr2.g42915
	Pbr043590-v2.1-Pbr043589-v2.1		pycom13g09780-pycom13g09800		Chr2.g42915-Chr2.g42916
	Pbr044949-v2.1-Pbr044948-v2.1		pycom13g10020-pycom13g10080		Chr2.g42916-Chr2.g42917
	Pbr044987-v2.1-Pbr044988-v2.1		pycom13g16060-pycom13g16090		Chr3.g18315-Chr3.g18314
	Pbr044988-v2.1-Pbr044989-v2.1		pycom14g09130-pycom14g09150		Chr3.g20009-Chr3.g20008
	Pbr045373-v2.1-Pbr045374-v2.1		pycom14g18610-pycom14g18660		Chr3.g20473-Chr3.g20472
	Pbr045814-v2.1-Pbr045815-v2.1		pycom15g02430-pycom15g02460		Chr3.g20474-Chr3.g20473
PD	Pbr000451-v2.1-Pbr000453-v2.1		pycom15g02470-pycom15g02520		Chr3.g20515-Chr3.g20514
	Pbr002772-v2.1-Pbr002776-v2.1		pycom15g03050-pycom15g03100		Chr3.g20516-Chr3.g20515
	Pbr004789-v2.1-Pbr004787-v2.1		pycom15g03070-pycom15g03090		Chr3.g20517-Chr3.g20516
	Pbr005231-v2.1-Pbr005223-v2.1		pycom15g03100-pycom15g03170		Chr4.g39010-Chr4.g39011
	Pbr007582-v2.1-Pbr007584-v2.1		pycom16g04960-pycom16g04990		Chr4.g40868-Chr4.g40869
	Pbr007582-v2.1-Pbr007585-v2.1		pycom16g09830-pycom16g09880		Chr5.g06545-Chr5.g06544
	Pbr007968-v2.1-Pbr007964-v2.1		pycom16g09860-pycom16g09880		Chr5.g07486-Chr5.g07485
	Pbr007970-v2.1-Pbr007968-v2.1		pycom16g09880-pycom16g09920		Chr6.g50986-Chr6.g50985
	Pbr008215-v2.1-Pbr008219-v2.1		pycom16g09880-pycom16g09930		Chr6.g51621-Chr6.g51620
	Pbr008262-v2.1-Pbr008264-v2.1		pycom16g09940-pycom16g09970		Chr6.g53168-Chr6.g53167
	Pbr011828-v2.1-Pbr011831-v2.1	TRD	pycom01g16980-pycom07g19970		Chr8.g53949-Chr8.g53950
	Pbr012109-v2.1-Pbr012112-v2.1		pycom02g24890-pycom13g00410		Chr8.g56034-Chr8.g56035
	Pbr012513-v2.1-Pbr012511-v2.1		pycom03g14060-pycom01g04750		Chr8.g56035-Chr8.g56036
	Pbr012516-v2.1-Pbr012514-v2.1		pycom03g15850-pycom02g19800		Chr8.g56224-Chr8.g56225
	Pbr013218-v2.1-Pbr013216-v2.1		pycom04g07210-pycom14g05060		Chr8.g56225-Chr8.g56226
	Pbr014734-v2.1-Pbr014743-v2.1		pycom06g00900-pycom16g25780		Chr9.g44380-Chr9.g44379
	Pbr018690-v2.1-Pbr018683-v2.1		pycom06g02570-pycom07g06640		Chr9.g44912-Chr9.g44911
	Pbr018692-v2.1-Pbr018690-v2.1		pycom09g00070-pycom17g06480		Chr9.g47222-Chr9.g47221
	Pbr021853-v2.1-Pbr021846-v2.1		pycom09g11100-pycom17g18000		Contig13.g47449-Contig13.g47450
	Pbr022997-v2.1-Pbr022995-v2.1		pycom09g19430-pycom15g03050	PD	Chr1.g56687-Chr1.g56683
	Pbr024156-v2.1-Pbr024155-v2.1		pycom10g03730-pycom10g06740		Chr10.g14709-Chr10.g14707
	Pbr030614-v2.1-Pbr030616-v2.1		pycom10g19740-pycom17g15910		Chr10.g15107-Chr10.g15105
	Pbr030768-v2.1-Pbr030771-v2.1		pycom11g04940-pycom17g15910		Chr10.g15441-Chr10.g15437
	Pbr030769-v2.1-Pbr030771-v2.1		pycom11g06300-pycom02g16380		Chr11.g10063-Chr11.g10065
	Pbr031052-v2.1-Pbr031047-v2.1		pycom11g06340-pycom02g16380		Chr11.g10360-Chr11.g10363
	Pbr031054-v2.1-Pbr031052-v2.1		pycom11g12750-pycom420g00590		Chr11.g10504-Chr11.g10506
	Pbr031071-v2.1-Pbr031069-v2.1		pycom11g24210-pycom11g21600		Chr11.g10559-Chr11.g10562
	Pbr032144-v2.1-Pbr042991-v2.1		pycom13g02710-pycom13g02930		Chr11.g10561-Chr11.g10563
	Pbr032546-v2.1-Pbr032543-v2.1		pycom13g06220-pycom02g16380		Chr11.g10565-Chr11.g10568
	Pbr032547-v2.1-Pbr032544-v2.1		pycom13g16080-pycom13g10080		Chr11.g10820-Chr11.g10822
	Pbr035665-v2.1-Pbr035667-v2.1		pycom14g09540-pycom12g23570		Chr11.g10821-Chr11.g10830
	Pbr035666-v2.1-Pbr035669-v2.1		pycom14g13610-pycom15g03050		Chr11.g10822-Chr11.g10831
	Pbr035667-v2.1-Pbr035669-v2.1		pycom15g15400-pycom13g10080		Chr11.g12151-Chr11.g12155
	Pbr035669-v2.1-Pbr035671-v2.1		pycom15g22400-pycom15g05410		Chr11.g12406-Chr11.g12409
	Pbr035677-v2.1-Pbr035680-v2.1		pycom16g02780-pycom10g20120		Chr11.g12409-Chr11.g12414
	Pbr038204-v2.1-Pbr038202-v2.1		pycom16g22590-pycom420g00590		Chr13.g23485-Chr13.g23483
	Pbr042091-v2.1-Pbr042094-v2.1		pycom16g24900-pycom04g00270		Chr13.g23519-Chr13.g23516
	Pbr043224-v2.1-Pbr043226-v2.1		pycom17g26080-pycom14g14080		Chr13.g23522-Chr13.g23519
	Pbr044986-v2.1-Pbr044988-v2.1		pycom2874g00050-pycom07g19970		Chr13.g24020-Chr13.g24018
TRD	Pbr002209-v2.1-Pbr023000-v2.1		pycom02g24890-pycom16g00310		Chr13.g24021-Chr13.g24018
	Pbr002714-v2.1-Pbr032598-v2.1		pycom13g02710-pycom16g03060		Chr13.g24025-Chr13.g24018
	Pbr005097-v2.1-Pbr038571-v2.1	DSD	pycom01g04750-pycom11g19360		Chr14.g48840-Chr14.g48842
	Pbr006395-v2.1-Pbr031341-v2.1		pycom01g09420-pycom03g05950		Chr14.g49757-Chr14.g49761
	Pbr007710-v2.1-Pbr013415-v2.1		pycom01g11000-pycom06g11030		Chr14.g49759-Chr14.g49763
	Pbr007959-v2.1-Pbr025127-v2.1		pycom01g16980-pycom09g11100		Chr14.g49763-Chr14.g49767
	Pbr010575-v2.1-Pbr010911-v2.1		pycom01g18400-pycom07g07830		Chr14.g49767-Chr14.g49769
	Pbr011349-v2.1-Pbr035665-v2.1		pycom01g21190-pycom07g24880		Chr14.g49770-Chr14.g49772
	Pbr013701-v2.1-Pbr031195-v2.1		pycom01g21200-pycom16g05080		Chr14.g50295-Chr14.g50297
	Pbr014239-v2.1-Pbr025127-v2.1		pycom01g21300-pycom01g21400		Chr14.g50297-Chr14.g50299
	Pbr015216-v2.1-Pbr005231-v2.1		pycom01g21310-pycom01g21400		Chr14.g50312-Chr14.g50317
	Pbr016159-v2.1-Pbr001310-v2.1		pycom01g21350-pycom07g24940		Chr14.g50317-Chr14.g50319
	Pbr016770-v2.1-Pbr031570-v2.1		pycom02g03060-pycom15g15890		Chr14.g50317-Chr14.g50320
	Pbr016843-v2.1-Pbr038181-v2.1		pycom02g07340-pycom15g19370		Chr14.g50319-Chr14.g50323
	Pbr019057-v2.1-Pbr044691-v2.1		pycom02g10730-pycom10g05010		Chr14.g50323-Chr14.g50331
	Pbr021383-v2.1-Pbr007334-v2.1		pycom02g10900-pycom15g22160		Chr14.g50323-Chr14.g50332
	Pbr021566-v2.1-Pbr031570-v2.1		pycom02g13830-pycom15g07740		Chr15.g00106-Chr15.g00104
	Pbr022064-v2.1-Pbr044691-v2.1		pycom02g16380-pycom14g18450		Chr15.g02554-Chr15.g02552
	Pbr022466-v2.1-Pbr029052-v2.1		pycom02g16390-pycom13g00410		Chr15.g04265-Chr15.g04263
	Pbr023072-v2.1-Pbr023000-v2.1		pycom02g18640-pycom03g03690		Chr15.g04266-Chr15.g04263
	Pbr026585-v2.1-Pbr002023-v2.1		pycom02g19800-pycom07g06640		Chr15.g04608-Chr15.g04605
	Pbr028674-v2.1-Pbr028655-v2.1		pycom02g21180-pycom07g24940		Chr15.g04615-Chr15.g04612
	Pbr028812-v2.1-Pbr035665-v2.1		pycom02g24870-pycom13g00410		Chr15.g04618-Chr15.g04613
	Pbr030606-v2.1-Pbr030616-v2.1		pycom02g24880-pycom13g00410		Chr15.g04619-Chr15.g04617
	Pbr030810-v2.1-Pbr031341-v2.1		pycom02g24890-pycom13g09100		Chr15.g04620-Chr15.g04618
	Pbr031048-v2.1-Pbr031071-v2.1		pycom03g03680-pycom11g03990		Chr15.g04625-Chr15.g04620
	Pbr031298-v2.1-Pbr003226-v2.1		pycom03g03690-pycom11g03990		Chr15.g04698-Chr15.g04695
	Pbr033389-v2.1-Pbr031570-v2.1		pycom03g03700-pycom11g03990		Chr16.g30387-Chr16.g30385
	Pbr036932-v2.1-Pbr006257-v2.1		pycom03g04020-pycom15g22000		Chr16.g30390-Chr16.g30387
	Pbr037065-v2.1-Pbr035667-v2.1		pycom03g04030-pycom03g04060		Chr16.g30392-Chr16.g30388
	Pbr038944-v2.1-Pbr044439-v2.1		pycom03g04040-pycom03g04060		Chr16.g30393-Chr16.g30391
	Pbr038992-v2.1-Pbr036788-v2.1		pycom03g04050-pycom11g04310		Chr16.g30395-Chr16.g30392
	Pbr040087-v2.1-Pbr011917-v2.1		pycom03g04060-pycom11g04310		Chr17.g25801-Chr17.g25804
	Pbr041091-v2.1-Pbr041589-v2.1		pycom03g04120-pycom11g04350		Chr2.g42317-Chr2.g42321
	Pbr041695-v2.1-Pbr035667-v2.1		pycom03g05950-pycom06g08240		Chr2.g43147-Chr2.g43150
	Pbr042121-v2.1-Pbr000451-v2.1		pycom03g06960-pycom16g25780		Chr2.g43155-Chr2.g43160
	Pbr042122-v2.1-Pbr000454-v2.1		pycom03g08310-pycom11g09670		Chr2.g43488-Chr2.g43490
	Pbr042129-v2.1-Pbr043876-v2.1		pycom03g09580-pycom12g02100		Chr2.g43931-Chr2.g43934
	Pbr042346-v2.1-Pbr031570-v2.1		pycom03g14010-pycom11g17490		Chr3.g18548-Chr3.g18545
	Pbr043699-v2.1-Pbr023000-v2.1		pycom03g14060-pycom11g19360		Chr4.g38499-Chr4.g38501
	Pbr043836-v2.1-Pbr000454-v2.1		pycom03g15490-pycom10g20120		Chr5.g06544-Chr5.g06542
	Pbr043837-v2.1-Pbr000454-v2.1		pycom03g15500-pycom11g04350		Chr5.g07490-Chr5.g07486
DSD	Pbr000123-v2.1-Pbr029230-v2.1		pycom03g15850-pycom07g06640		Chr6.g51131-Chr6.g51129
	Pbr000140-v2.1-Pbr025127-v2.1		pycom03g16340-pycom08g19390		Chr6.g51509-Chr6.g51506
	Pbr000260-v2.1-Pbr038992-v2.1		pycom03g17310-pycom11g21520		Chr6.g51512-Chr6.g51509
	Pbr000451-v2.1-Pbr030606-v2.1		pycom03g17330-pycom11g21520		Chr6.g51615-Chr6.g51612
	Pbr000453-v2.1-Pbr030606-v2.1		pycom04g00270-pycom10g20120		Chr6.g51617-Chr6.g51615
	Pbr000454-v2.1-Pbr030606-v2.1		pycom04g03800-pycom15g33920		Chr6.g51620-Chr6.g51618
	Pbr000737-v2.1-Pbr036788-v2.1		pycom04g03820-pycom15g33920		Chr7.g33962-Chr7.g33960
	Pbr000738-v2.1-Pbr000740-v2.1		pycom04g07210-pycom15g15400		Chr8.g53882-Chr8.g53884
	Pbr000739-v2.1-Pbr000741-v2.1		pycom04g07220-pycom06g17760		Chr8.g53947-Chr8.g53950
	Pbr000740-v2.1-Pbr000737-v2.1		pycom04g07240-pycom06g05480		Chr8.g54401-Chr8.g54403
	Pbr000741-v2.1-Pbr036788-v2.1		pycom04g15800-pycom07g07830		Chr8.g56038-Chr8.g56040
	Pbr001310-v2.1-Pbr021070-v2.1		pycom04g21180-pycom12g23570		Contig4.g17483-Contig4.g17485
	Pbr001477-v2.1-Pbr006358-v2.1		pycom04g21620-pycom11g17490	TRD	Chr10.g16902-Chr10.g16465
	Pbr001517-v2.1-Pbr006257-v2.1		pycom04g21630-pycom11g17500		Chr11.g09717-Chr4.g38106
	Pbr002023-v2.1-Pbr011917-v2.1		pycom05g07510-pycom15g07740		Chr11.g10418-Chr3.g20257
	Pbr002209-v2.1-Pbr022998-v2.1		pycom05g15710-pycom10g13630		Chr11.g11249-Chr13.g21160
	Pbr002369-v2.1-Pbr035824-v2.1		pycom05g15720-pycom15g03110		Chr12.g36841-Chr14.g48840
	Pbr002713-v2.1-Pbr012109-v2.1		pycom05g15730-pycom15g03110		Chr12.g36865-Chr14.g48840
	Pbr002714-v2.1-Pbr010704-v2.1		pycom05g17500-pycom05g15710		Chr13.g23456-Chr6.g51498
	Pbr002736-v2.1-Pbr017195-v2.1		pycom05g18970-pycom10g16400		Chr13.g24284-Chr16.g30940
	Pbr002771-v2.1-Pbr032544-v2.1		pycom05g24610-pycom05g24630		Chr14.g48915-Chr4.g40868
	Pbr002772-v2.1-Pbr032544-v2.1		pycom05g24620-pycom05g24640		Chr14.g49704-Chr15.g04625
	Pbr002776-v2.1-Pbr032544-v2.1		pycom05g24630-pycom10g20120		Chr14.g50060-Chr8.g56224
	Pbr002837-v2.1-Pbr003656-v2.1		pycom05g24640-pycom10g20120		Chr14.g50061-Chr8.g56224
	Pbr003007-v2.1-Pbr007959-v2.1		pycom05g26430-pycom11g19400		Chr14.g50322-Chr6.g50986
	Pbr003226-v2.1-Pbr011832-v2.1		pycom06g00890-pycom02g13830		Chr14.g50330-Chr14.g50295
	Pbr003227-v2.1-Pbr011828-v2.1		pycom06g00900-pycom05g07510		Chr14.g50334-Chr6.g50986
	Pbr003322-v2.1-Pbr035614-v2.1		pycom06g02560-pycom07g06640		Chr15.g00738-Chr15.g04625
	Pbr003505-v2.1-Pbr041689-v2.1		pycom06g02570-pycom02g19800		Chr16.g28384-Chr4.g38106
	Pbr003656-v2.1-Pbr045814-v2.1		pycom06g05480-pycom04g07220		Chr16.g28408-Chr4.g38106
	Pbr004554-v2.1-Pbr010704-v2.1		pycom06g08240-pycom01g09420		Chr16.g30988-Chr16.g30940
	Pbr004670-v2.1-Pbr005206-v2.1		pycom06g11030-pycom14g17760		Chr17.g27084-Chr13.g21160
	Pbr004690-v2.1-Pbr038181-v2.1		pycom06g13270-pycom14g13170		Chr2.g42633-Chr7.g31861
	Pbr004691-v2.1-Pbr038205-v2.1		pycom06g13510-pycom06g13620		Chr3.g18495-Chr14.g50019
	Pbr004785-v2.1-Pbr038286-v2.1		pycom06g13530-pycom06g13620		Chr3.g19901-Chr11.g10063
	Pbr004786-v2.1-Pbr038286-v2.1		pycom06g13540-pycom06g13620		Chr5.g09405-Chr15.g02554
	Pbr004787-v2.1-Pbr038286-v2.1		pycom06g13570-pycom06g13530		Chr6.g50939-Chr14.g50019
	Pbr004789-v2.1-Pbr000454-v2.1		pycom06g13590-pycom06g13540		Chr6.g51628-Chr6.g50986
	Pbr005097-v2.1-Pbr000737-v2.1		pycom06g13620-pycom13g05160		Chr8.g54839-Chr1.g56678
	Pbr005206-v2.1-Pbr001517-v2.1		pycom06g13910-pycom11g07660		Contig88.g59549-Chr6.g50986
	Pbr005223-v2.1-Pbr005780-v2.1		pycom06g14560-pycom08g19390		Scaffold7.g27962-Chr15.g04679
	Pbr005231-v2.1-Pbr005779-v2.1		pycom06g14570-pycom13g09040		Scaffold7.g27965-Chr15.g04679
	Pbr005537-v2.1-Pbr006257-v2.1		pycom06g14600-pycom11g07660	DSD	Chr1.g56674-Chr1.g56676
	Pbr005757-v2.1-Pbr012912-v2.1		pycom06g14620-pycom06g14600		Chr1.g56675-Chr1.g56678
	Pbr005779-v2.1-Pbr038673-v2.1		pycom06g14640-pycom11g07610		Chr1.g56676-Chr1.g56678
	Pbr005780-v2.1-Pbr038673-v2.1		pycom06g14670-pycom14g14100		Chr1.g56677-Chr1.g56674
	Pbr005872-v2.1-Pbr022995-v2.1		pycom06g14730-pycom14g14150		Chr1.g56683-Chr1.g56688
	Pbr005875-v2.1-Pbr023072-v2.1		pycom06g17760-pycom14g17410		Chr1.g56687-Chr7.g31869
	Pbr005878-v2.1-Pbr022998-v2.1		pycom06g17790-pycom11g19380		Chr1.g56688-Chr1.g56987
	Pbr006347-v2.1-Pbr012912-v2.1		pycom06g18140-pycom14g17760		Chr1.g56825-Chr11.g10360
	Pbr006358-v2.1-Pbr031054-v2.1		pycom06g18960-pycom14g18450		Chr1.g56957-Chr7.g34278
	Pbr006395-v2.1-Pbr030810-v2.1		pycom06g19100-pycom14g18600		Chr1.g56987-Chr7.g33962
	Pbr006594-v2.1-Pbr013415-v2.1		pycom07g00490-pycom14g05060		Chr1.g57159-Chr9.g45549
	Pbr006692-v2.1-Pbr042720-v2.1		pycom07g05280-pycom02g21180		Chr1.g57754-Chr6.g51956
	Pbr006817-v2.1-Pbr020905-v2.1		pycom07g06640-pycom07g19970		Chr1.g57800-Chr6.g51131
	Pbr006818-v2.1-Pbr020905-v2.1		pycom07g07830-pycom02g18640		Chr1.g57987-Chr3.g20257
	Pbr006861-v2.1-Pbr030771-v2.1		pycom07g07850-pycom03g03680		Chr1.g58522-Contig4.g17494
	Pbr006864-v2.1-Pbr020847-v2.1		pycom07g07860-pycom07g07830		Chr10.g14666-Chr5.g06542
	Pbr007204-v2.1-Pbr007206-v2.1		pycom07g13270-pycom01g09420		Chr10.g14667-Chr5.g06542
	Pbr007205-v2.1-Pbr036055-v2.1		pycom07g15270-pycom01g11000		Chr10.g14707-Chr11.g10177
	Pbr007206-v2.1-Pbr036048-v2.1		pycom07g19970-pycom01g16970		Chr10.g14709-Chr11.g10177
	Pbr007334-v2.1-Pbr032870-v2.1		pycom07g21130-pycom420g00590		Chr10.g15105-Chr5.g07054
	Pbr007582-v2.1-Pbr021780-v2.1		pycom07g21480-pycom01g18400		Chr10.g15107-Chr6.g51002
	Pbr007584-v2.1-Pbr042843-v2.1		pycom07g24880-pycom01g21200		Chr10.g15437-Chr10.g15442
	Pbr007585-v2.1-Pbr021780-v2.1		pycom07g24940-pycom01g21400		Chr10.g15441-Chr5.g07491
	Pbr007709-v2.1-Pbr015711-v2.1		pycom08g02130-pycom16g25780		Chr10.g15442-Chr5.g07490
	Pbr007710-v2.1-Pbr006594-v2.1		pycom08g02610-pycom13g05160		Chr10.g16465-Chr8.g53931
	Pbr007959-v2.1-Pbr014239-v2.1		pycom08g03050-pycom15g03000		Chr10.g16744-Chr2.g42255
	Pbr007964-v2.1-Pbr007970-v2.1		pycom08g03100-pycom04g03800		Chr10.g16745-Chr6.g51628
	Pbr007965-v2.1-Pbr007970-v2.1		pycom08g03210-pycom15g03170		Chr10.g16902-Chr8.g53931
	Pbr007968-v2.1-Pbr014244-v2.1		pycom08g03220-pycom15g03170		Chr11.g09717-Chr13.g21160
	Pbr007970-v2.1-Pbr000123-v2.1		pycom08g05270-pycom15g05410		Chr11.g10063-Chr3.g20514
	Pbr008215-v2.1-Pbr020905-v2.1		pycom08g07380-pycom15g07050		Chr11.g10064-Chr3.g20515
	Pbr008219-v2.1-Pbr020905-v2.1		pycom08g08190-pycom15g07740		Chr11.g10065-Chr3.g20514
	Pbr008262-v2.1-Pbr012513-v2.1		pycom08g19390-pycom08g19410		Chr11.g10098-Chr3.g20473
	Pbr008264-v2.1-Pbr012511-v2.1		pycom08g19400-pycom11g07600		Chr11.g10103-Chr3.g18545
	Pbr009319-v2.1-Pbr023120-v2.1		pycom08g19410-pycom11g07660		Chr11.g10177-Chr11.g10191
	Pbr009484-v2.1-Pbr006358-v2.1		pycom08g21050-pycom15g38520		Chr11.g10360-Chr2.g42917
	Pbr010575-v2.1-Pbr011068-v2.1		pycom08g21070-pycom15g38520		Chr11.g10363-Chr2.g42917
	Pbr010704-v2.1-Pbr006358-v2.1		pycom09g00070-pycom17g18000		Chr11.g10417-Chr6.g52320
	Pbr010911-v2.1-Pbr041689-v2.1		pycom09g03470-pycom17g09550		Chr11.g10418-Chr14.g49059
	Pbr011068-v2.1-Pbr041689-v2.1		pycom09g09890-pycom17g15910		Chr11.g10504-Chr11.g10565
	Pbr011349-v2.1-Pbr028812-v2.1		pycom09g11090-pycom17g18000		Chr11.g10505-Chr11.g10562
	Pbr011828-v2.1-Pbr011832-v2.1		pycom09g11100-pycom02g10900		Chr11.g10506-Chr11.g10562
	Pbr011831-v2.1-Pbr003226-v2.1		pycom09g19040-pycom06g17760		Chr11.g10507-Chr11.g10563
	Pbr011832-v2.1-Pbr031298-v2.1		pycom09g19430-pycom15g03100		Chr11.g10559-Chr11.g10565
	Pbr011833-v2.1-Pbr003226-v2.1		pycom10g03730-pycom15g03000		Chr11.g10561-Chr11.g10565
	Pbr012109-v2.1-Pbr030623-v2.1		pycom10g04980-pycom11g19460		Chr11.g10562-Chr11.g10565
	Pbr012112-v2.1-Pbr030623-v2.1		pycom10g05010-pycom06g19100		Chr11.g10563-Chr11.g10505
	Pbr012303-v2.1-Pbr017562-v2.1		pycom10g06740-pycom15g03000		Chr11.g10568-Chr11.g10561
	Pbr012511-v2.1-Pbr012514-v2.1		pycom10g13610-pycom10g15440		Chr11.g10820-Chr3.g20008
	Pbr012513-v2.1-Pbr012515-v2.1		pycom10g13620-pycom05g15710		Chr11.g10821-Chr14.g48360
	Pbr012516-v2.1-Pbr008264-v2.1		pycom10g13630-pycom10g15440		Chr11.g10822-Chr3.g20008
	Pbr012912-v2.1-Pbr045374-v2.1		pycom10g13660-pycom05g15710		Chr11.g10831-Chr3.g20008
	Pbr013216-v2.1-Pbr013219-v2.1		pycom10g13670-pycom10g13610		Chr11.g11249-Chr4.g38106
	Pbr013218-v2.1-Pbr035671-v2.1		pycom10g15440-pycom05g15730		Chr11.g11330-Chr14.g47953
	Pbr013219-v2.1-Pbr035671-v2.1		pycom10g16400-pycom06g13270		Chr11.g12151-Chr4.g40868
	Pbr013220-v2.1-Pbr035665-v2.1		pycom10g19740-pycom11g04940		Chr11.g12155-Chr4.g40868
	Pbr013415-v2.1-Pbr015711-v2.1		pycom10g20130-pycom05g24640		Chr11.g12406-Contig4.g17483
	Pbr013701-v2.1-Pbr003227-v2.1		pycom111g00820-pycom17g00860		Chr11.g12409-Contig4.g17483
	Pbr014239-v2.1-Pbr042991-v2.1		pycom111g00970-pycom17g00960		Chr11.g12414-Contig4.g17494
	Pbr014244-v2.1-Pbr034853-v2.1		pycom11g04350-pycom420g00590		Chr11.g12522-Chr8.g56036
	Pbr014733-v2.1-Pbr038853-v2.1		pycom11g04940-pycom09g09890		Chr11.g12706-Chr3.g18314
	Pbr014734-v2.1-Pbr038853-v2.1		pycom11g06300-pycom02g16390		Chr11.g13019-Chr11.g12706
	Pbr014743-v2.1-Pbr014733-v2.1		pycom11g06340-pycom02g16390		Chr11.g13020-Chr3.g18314
	Pbr014956-v2.1-Pbr043226-v2.1		pycom11g06710-pycom14g10210		Chr11.g13021-Chr3.g18314
	Pbr015216-v2.1-Pbr005779-v2.1		pycom11g07600-pycom11g07660		Chr11.g13022-Chr11.g12706
	Pbr016159-v2.1-Pbr042196-v2.1		pycom11g07610-pycom11g07660		Chr11.g13023-Chr11.g13020
	Pbr016335-v2.1-Pbr006257-v2.1		pycom11g07620-pycom11g07600		Chr12.g35010-Chr14.g48927
	Pbr016770-v2.1-Pbr040981-v2.1		pycom11g09670-pycom14g05060		Chr12.g36184-Chr15.g04679
	Pbr016843-v2.1-Pbr038202-v2.1		pycom11g09750-pycom14g05060		Chr12.g36695-Chr17.g25930
	Pbr017195-v2.1-Pbr032576-v2.1		pycom11g12750-pycom10g20120		Chr12.g36841-Chr12.g36867
	Pbr017558-v2.1-Pbr017564-v2.1		pycom11g16760-pycom15g02480		Chr12.g36865-Chr14.g48842
	Pbr017559-v2.1-Pbr017563-v2.1		pycom11g17490-pycom17g00860		Chr12.g36866-Chr14.g48840
	Pbr017562-v2.1-Pbr017558-v2.1		pycom11g19360-pycom11g19460		Chr12.g36867-Chr14.g48840
	Pbr017563-v2.1-Pbr017558-v2.1		pycom11g19370-pycom11g19400		Chr12.g37832-Chr3.g19525
	Pbr017564-v2.1-Pbr032979-v2.1		pycom11g19380-pycom11g19400		Chr13.g23338-Chr11.g10559
	Pbr017889-v2.1-Pbr012912-v2.1		pycom11g19390-pycom11g19360		Chr13.g23456-Chr14.g49767
	Pbr018683-v2.1-Pbr036057-v2.1		pycom11g19400-pycom03g14060		Chr13.g23459-Chr14.g50211
	Pbr018690-v2.1-Pbr036048-v2.1		pycom11g21520-pycom11g24170		Chr13.g23483-Chr16.g30391
	Pbr018692-v2.1-Pbr036048-v2.1		pycom11g21600-pycom11g24170		Chr13.g23485-Chr16.g30388
	Pbr019057-v2.1-Pbr024155-v2.1		pycom11g24180-pycom03g17330		Chr13.g23486-Chr16.g30392
	Pbr019106-v2.1-Pbr024508-v2.1		pycom11g24190-pycom11g21520		Chr13.g23513-Chr13.g23519
	Pbr020819-v2.1-Pbr029228-v2.1		pycom11g24200-pycom03g17330		Chr13.g23514-Chr13.g23519
	Pbr020847-v2.1-Pbr003227-v2.1		pycom11g24210-pycom11g21520		Chr13.g23515-Chr13.g23522
	Pbr020854-v2.1-Pbr030771-v2.1		pycom12g02100-pycom06g13270		Chr13.g23516-Chr13.g23522
	Pbr021041-v2.1-Pbr036789-v2.1		pycom12g23570-pycom17g12140		Chr13.g23519-Chr16.g30385
	Pbr021070-v2.1-Pbr042196-v2.1		pycom13g00410-pycom13g09100		Chr13.g23522-Chr16.g30390
	Pbr021229-v2.1-Pbr007709-v2.1		pycom13g02710-pycom16g04990		Chr13.g23592-Chr16.g31442
	Pbr021339-v2.1-Pbr043876-v2.1		pycom13g02930-pycom16g04990		Chr13.g23600-Chr14.g49776
	Pbr021383-v2.1-Pbr032870-v2.1		pycom13g05100-pycom16g04990		Chr13.g23912-Chr2.g42915
	Pbr021566-v2.1-Pbr042346-v2.1		pycom13g05110-pycom16g04990		Chr13.g23997-Chr16.g30365
	Pbr021780-v2.1-Pbr031341-v2.1		pycom13g05120-pycom16g05080		Chr13.g24014-Chr13.g24018
	Pbr021846-v2.1-Pbr038853-v2.1		pycom13g05140-pycom06g13620		Chr13.g24015-Chr13.g24017
	Pbr021853-v2.1-Pbr038854-v2.1		pycom13g05160-pycom16g05080		Chr13.g24017-Chr6.g51620
	Pbr022064-v2.1-Pbr024157-v2.1		pycom13g05170-pycom06g13540		Chr13.g24018-Chr6.g51612
	Pbr022466-v2.1-Pbr002023-v2.1		pycom13g05200-pycom06g13540		Chr13.g24020-Chr13.g24014
	Pbr022995-v2.1-Pbr022998-v2.1		pycom13g05210-pycom06g13530		Chr13.g24021-Chr13.g24015
	Pbr022997-v2.1-Pbr023002-v2.1		pycom13g05220-pycom06g13540		Chr13.g24023-Chr13.g24020
	Pbr022998-v2.1-Pbr023002-v2.1		pycom13g06210-pycom06g08240		Chr13.g24025-Chr16.g30940
	Pbr023000-v2.1-Pbr023002-v2.1		pycom13g06220-pycom13g00410		Chr13.g24032-Chr13.g24017
	Pbr023001-v2.1-Pbr022995-v2.1		pycom13g09040-pycom16g08860		Chr13.g24033-Chr16.g30941
	Pbr023072-v2.1-Pbr002209-v2.1		pycom13g09100-pycom16g00310		Chr13.g24034-Chr16.g30941
	Pbr023562-v2.1-Pbr023120-v2.1		pycom13g09780-pycom13g09830		Chr13.g24056-Chr15.g03323
	Pbr024154-v2.1-Pbr024158-v2.1		pycom13g09800-pycom13g09830		Chr13.g24257-Chr16.g30940
	Pbr024155-v2.1-Pbr044691-v2.1		pycom13g09820-pycom16g09940		Chr13.g24284-Chr13.g24257
	Pbr024156-v2.1-Pbr044691-v2.1		pycom13g09830-pycom16g09940		Chr13.g24547-Chr2.g43934
	Pbr024157-v2.1-Pbr044691-v2.1		pycom13g09840-pycom13g09800		Chr14.g47953-Chr3.g19525
	Pbr024158-v2.1-Pbr024155-v2.1		pycom13g10020-pycom13g16090		Chr14.g48360-Chr3.g20008
	Pbr024508-v2.1-Pbr024755-v2.1		pycom13g10040-pycom16g09920		Chr14.g48840-Chr14.g48846
	Pbr024754-v2.1-Pbr043589-v2.1		pycom13g10080-pycom13g16090		Chr14.g48842-Chr14.g48846
	Pbr024755-v2.1-Pbr043590-v2.1		pycom13g10320-pycom14g17760		Chr14.g48846-Scaffold9.g34865
	Pbr024756-v2.1-Pbr043589-v2.1		pycom13g16060-pycom13g10080		Chr14.g48847-Chr14.g48840
	Pbr024757-v2.1-Pbr043589-v2.1		pycom13g16080-pycom16g09880		Chr14.g48915-Chr4.g40869
	Pbr024942-v2.1-Pbr032547-v2.1		pycom13g16090-pycom16g09880		Chr14.g48927-Chr4.g40826
	Pbr025127-v2.1-Pbr038923-v2.1		pycom14g05060-pycom17g15910		Chr14.g49059-Chr3.g20257
	Pbr025323-v2.1-Pbr030606-v2.1		pycom14g09130-pycom16g09940		Chr14.g49414-Chr7.g32965
	Pbr025330-v2.1-Pbr045728-v2.1		pycom14g09150-pycom13g10040		Chr14.g49660-Chr9.g47347
	Pbr025892-v2.1-Pbr046216-v2.1		pycom14g09530-pycom17g12140		Chr14.g49701-Chr13.g23456
	Pbr026214-v2.1-Pbr041689-v2.1		pycom14g09540-pycom17g12140		Chr14.g49704-Chr15.g04620
	Pbr026584-v2.1-Pbr020854-v2.1		pycom14g10210-pycom01g09420		Chr14.g49757-Chr13.g23456
	Pbr026585-v2.1-Pbr034685-v2.1		pycom14g13580-pycom11g07660		Chr14.g49759-Chr14.g49772
	Pbr026821-v2.1-Pbr023120-v2.1		pycom14g13610-pycom15g03100		Chr14.g49761-Chr13.g23456
	Pbr027797-v2.1-Pbr012112-v2.1		pycom14g14080-pycom14g14110		Chr14.g49763-Chr14.g49772
	Pbr028150-v2.1-Pbr015216-v2.1		pycom14g14100-pycom11g07610		Chr14.g49767-Chr14.g49772
	Pbr028390-v2.1-Pbr012511-v2.1		pycom14g14110-pycom11g07660		Chr14.g49769-Chr14.g49763
	Pbr028655-v2.1-Pbr044948-v2.1		pycom14g14150-pycom13g09040		Chr14.g49770-Chr13.g23456
	Pbr028673-v2.1-Pbr044948-v2.1		pycom14g17410-pycom17g15910		Chr14.g49775-Chr14.g49757
	Pbr028674-v2.1-Pbr044948-v2.1		pycom14g17760-pycom16g10160		Chr14.g49776-Chr6.g51494
	Pbr028812-v2.1-Pbr035667-v2.1		pycom14g18450-pycom05g18970		Chr14.g50020-Chr6.g50939
	Pbr029052-v2.1-Pbr002023-v2.1		pycom14g18590-pycom14g18660		Chr14.g50060-Chr15.g00106
	Pbr029196-v2.1-Pbr011832-v2.1		pycom14g18600-pycom14g18660		Chr14.g50061-Chr8.g56225
	Pbr029228-v2.1-Pbr029231-v2.1		pycom15g02430-pycom15g02480		Chr14.g50174-Chr6.g51129
	Pbr029229-v2.1-Pbr029231-v2.1		pycom15g02460-pycom15g02480		Chr14.g50211-Chr16.g30365
	Pbr029230-v2.1-Pbr029232-v2.1		pycom15g02520-pycom15g02460		Chr14.g50295-Chr5.g07054
	Pbr029232-v2.1-Pbr029229-v2.1		pycom15g03000-pycom09g03470		Chr14.g50297-Chr6.g51002
	Pbr030606-v2.1-Pbr038286-v2.1		pycom15g03050-pycom15g03120		Chr14.g50299-Chr14.g50295
	Pbr030614-v2.1-Pbr030606-v2.1		pycom15g03070-pycom11g16760		Chr14.g50312-Chr6.g51628
	Pbr030616-v2.1-Pbr038286-v2.1		pycom15g03090-pycom15g02430		Chr14.g50317-Chr14.g50323
	Pbr030623-v2.1-Pbr017564-v2.1		pycom15g03100-pycom15g03120		Chr14.g50319-Chr6.g50986
	Pbr030768-v2.1-Pbr034808-v2.1		pycom15g03110-pycom15g03090		Chr14.g50320-Chr6.g50986
	Pbr030769-v2.1-Pbr020854-v2.1		pycom15g03120-pycom15g03090		Chr14.g50322-Chr6.g51628
	Pbr030771-v2.1-Pbr016770-v2.1		pycom15g03170-pycom07g05280		Chr14.g50323-Chr14.g50312
	Pbr030810-v2.1-Pbr031340-v2.1		pycom15g04890-pycom11g21520		Chr14.g50330-Chr6.g51002
	Pbr030828-v2.1-Pbr002023-v2.1		pycom15g05410-pycom16g04960		Chr14.g50331-Chr14.g50317
	Pbr031047-v2.1-Pbr031056-v2.1		pycom15g05420-pycom15g22400		Chr14.g50332-Chr14.g50317
	Pbr031048-v2.1-Pbr006347-v2.1		pycom15g06960-pycom15g07070		Chr14.g50334-Chr14.g50322
	Pbr031052-v2.1-Pbr031056-v2.1		pycom15g06970-pycom15g07050		Chr14.g50621-Chr7.g32342
	Pbr031054-v2.1-Pbr031056-v2.1		pycom15g07050-pycom15g07070		Chr15.g00103-Chr8.g56224
	Pbr031057-v2.1-Pbr006358-v2.1		pycom15g07060-pycom08g07380		Chr15.g00104-Chr8.g56224
	Pbr031058-v2.1-Pbr031054-v2.1		pycom15g07070-pycom15g25350		Chr15.g00106-Chr15.g00109
	Pbr031069-v2.1-Pbr006347-v2.1		pycom15g07740-pycom16g25780		Chr15.g00109-Chr8.g56225
	Pbr031071-v2.1-Pbr045374-v2.1		pycom15g15400-pycom15g19370		Chr15.g00738-Chr4.g38501
	Pbr031163-v2.1-Pbr038159-v2.1		pycom15g15890-pycom08g02610		Chr15.g01479-Contig4.g17494
	Pbr031195-v2.1-Pbr032870-v2.1		pycom15g19130-pycom11g21520		Chr15.g02182-Chr15.g02209
	Pbr031298-v2.1-Pbr003227-v2.1		pycom15g19370-pycom17g15910		Chr15.g02183-Chr15.g02207
	Pbr031340-v2.1-Pbr021780-v2.1		pycom15g22000-pycom10g05010		Chr15.g02207-Chr15.g02209
	Pbr031570-v2.1-Pbr044726-v2.1		pycom15g22160-pycom17g18000		Chr15.g02208-Chr8.g54414
	Pbr031713-v2.1-Pbr007334-v2.1		pycom15g22400-pycom16g09830		Chr15.g02290-Chr6.g53398
	Pbr031849-v2.1-Pbr042499-v2.1		pycom15g25350-pycom15g25400		Chr15.g02480-Chr17.g25804
	Pbr032144-v2.1-Pbr038923-v2.1		pycom15g25360-pycom15g25400		Chr15.g02552-Chr8.g53790
	Pbr032474-v2.1-Pbr002023-v2.1		pycom15g25370-pycom15g25350		Chr15.g02554-Chr8.g53790
	Pbr032543-v2.1-Pbr041589-v2.1		pycom15g29080-pycom01g04750		Chr15.g02558-Chr2.g42321
	Pbr032544-v2.1-Pbr035879-v2.1		pycom15g33920-pycom15g03090		Chr15.g02589-Chr9.g45549
	Pbr032546-v2.1-Pbr041091-v2.1		pycom15g38520-pycom09g09890		Chr15.g02613-Chr6.g50986
	Pbr032547-v2.1-Pbr035879-v2.1		pycom15g38530-pycom09g09890		Chr15.g02912-Chr2.g41837
	Pbr032576-v2.1-Pbr011917-v2.1		pycom16g00310-pycom13g00410		Chr15.g02940-Chr15.g04498
	Pbr032598-v2.1-Pbr006358-v2.1		pycom16g02780-pycom05g24640		Chr15.g03031-Chr6.g51497
	Pbr032870-v2.1-Pbr017558-v2.1		pycom16g03060-pycom13g02930		Chr15.g03263-Chr8.g53884
	Pbr032895-v2.1-Pbr024756-v2.1		pycom16g04940-pycom16g04990		Chr15.g03323-Chr4.g39011
	Pbr032979-v2.1-Pbr017559-v2.1		pycom16g04960-pycom13g05160		Chr15.g04187-Chr6.g53398
	Pbr033278-v2.1-Pbr040981-v2.1		pycom16g04990-pycom13g05160		Chr15.g04250-Chr15.g04252
	Pbr033389-v2.1-Pbr016770-v2.1		pycom16g05000-pycom13g05160		Chr15.g04251-Chr8.g54414
	Pbr034536-v2.1-Pbr038159-v2.1		pycom16g08850-pycom13g09040		Chr15.g04263-Chr8.g54403
	Pbr034685-v2.1-Pbr017195-v2.1		pycom16g08860-pycom11g17490		Chr15.g04265-Chr8.g54403
	Pbr034808-v2.1-Pbr030771-v2.1		pycom16g09820-pycom16g09920		Chr15.g04266-Chr15.g02208
	Pbr034853-v2.1-Pbr029231-v2.1		pycom16g09830-pycom13g10040		Chr15.g04435-Chr2.g42321
	Pbr034886-v2.1-Pbr042991-v2.1		pycom16g09860-pycom16g09920		Chr15.g04436-Chr2.g42321
	Pbr035599-v2.1-Pbr035601-v2.1		pycom16g09920-pycom16g09830		Chr15.g04498-Chr2.g41803
	Pbr035600-v2.1-Pbr035603-v2.1		pycom16g09930-pycom16g09830		Chr15.g04499-Chr11.g12706
	Pbr035601-v2.1-Pbr035603-v2.1		pycom16g09940-pycom13g10040		Chr15.g04605-Chr8.g53950
	Pbr035603-v2.1-Pbr035667-v2.1		pycom16g09970-pycom13g10040		Chr15.g04608-Chr8.g53950
	Pbr035604-v2.1-Pbr035599-v2.1		pycom16g10160-pycom13g10320		Chr15.g04612-Chr15.g04616
	Pbr035613-v2.1-Pbr040654-v2.1		pycom16g11240-pycom11g07600		Chr15.g04613-Chr15.g04619
	Pbr035614-v2.1-Pbr041643-v2.1		pycom16g22590-pycom04g00270		Chr15.g04615-Chr15.g04619
	Pbr035660-v2.1-Pbr041689-v2.1		pycom16g24900-pycom420g00590		Chr15.g04616-Chr15.g04619
	Pbr035665-v2.1-Pbr035671-v2.1		pycom17g00860-pycom04g21620		Chr15.g04617-Chr15.g04623
	Pbr035666-v2.1-Pbr035672-v2.1		pycom17g00880-pycom111g00820		Chr15.g04618-Chr15.g04625
	Pbr035669-v2.1-Pbr035672-v2.1		pycom17g00960-pycom14g13170		Chr15.g04619-Chr15.g04623
	Pbr035671-v2.1-Pbr035667-v2.1		pycom17g06480-pycom17g18000		Chr15.g04620-Chr15.g04624
	Pbr035672-v2.1-Pbr035667-v2.1		pycom17g09550-pycom08g03050		Chr15.g04623-Chr9.g44912
	Pbr035677-v2.1-Pbr041705-v2.1		pycom17g15910-pycom11g19360		Chr15.g04624-Chr15.g04698
	Pbr035680-v2.1-Pbr041704-v2.1		pycom17g26080-pycom06g14670		Chr15.g04625-Chr15.g04612
	Pbr035823-v2.1-Pbr024508-v2.1		pycom17g27110-pycom16g09940		Chr15.g04630-Chr15.g04641
	Pbr035824-v2.1-Pbr043590-v2.1		pycom2874g00050-pycom17g06480		Chr15.g04679-Chr8.g53884
	Pbr036047-v2.1-Pbr036055-v2.1		pycom420g00590-pycom04g00270		Chr15.g04690-Chr15.g04701
	Pbr036048-v2.1-Pbr036055-v2.1				Chr15.g04691-Chr15.g04698
	Pbr036055-v2.1-Pbr036057-v2.1				Chr15.g04694-Chr9.g44912
	Pbr036789-v2.1-Pbr038992-v2.1				Chr15.g04695-Chr9.g44912
	Pbr036932-v2.1-Pbr037015-v2.1				Chr15.g04698-Chr9.g44912
	Pbr037013-v2.1-Pbr037015-v2.1				Chr15.g04701-Chr15.g04698
	Pbr037014-v2.1-Pbr011147-v2.1				Chr16.g28238-Chr3.g20140
	Pbr037015-v2.1-Pbr016843-v2.1				Chr16.g28384-Chr16.g28408
	Pbr037065-v2.1-Pbr035669-v2.1				Chr16.g28408-Chr11.g09717
	Pbr038048-v2.1-Pbr010704-v2.1				Chr16.g28723-Chr6.g53167
	Pbr038159-v2.1-Pbr006257-v2.1				Chr16.g30240-Chr11.g10565
	Pbr038181-v2.1-Pbr038202-v2.1				Chr16.g30365-Chr6.g51092
	Pbr038202-v2.1-Pbr038205-v2.1				Chr16.g30385-Chr16.g30390
	Pbr038280-v2.1-Pbr042499-v2.1				Chr16.g30387-Chr13.g23513
	Pbr038286-v2.1-Pbr000454-v2.1				Chr16.g30388-Chr16.g30395
	Pbr038571-v2.1-Pbr000737-v2.1				Chr16.g30390-Chr13.g23519
	Pbr038673-v2.1-Pbr005223-v2.1				Chr16.g30391-Chr16.g30398
	Pbr038674-v2.1-Pbr015216-v2.1				Chr16.g30392-Contig13.g47448
	Pbr038842-v2.1-Pbr038854-v2.1				Chr16.g30393-Chr16.g30398
	Pbr038923-v2.1-Pbr042991-v2.1				Chr16.g30397-Contig13.g47449
	Pbr039232-v2.1-Pbr042129-v2.1				Chr16.g30398-Contig13.g47450
	Pbr040086-v2.1-Pbr002736-v2.1				Chr16.g30505-Chr13.g23600
	Pbr040087-v2.1-Pbr017195-v2.1				Chr16.g30506-Chr14.g49761
	Pbr040654-v2.1-Pbr035824-v2.1				Chr16.g30815-Chr2.g42917
	Pbr040981-v2.1-Pbr044726-v2.1				Chr16.g30914-Chr1.g57754
	Pbr041091-v2.1-Pbr013415-v2.1				Chr16.g30929-Chr6.g51612
	Pbr041238-v2.1-Pbr001517-v2.1				Chr16.g30940-Chr13.g24018
	Pbr041589-v2.1-Pbr013415-v2.1				Chr16.g30942-Chr13.g24033
	Pbr041640-v2.1-Pbr035824-v2.1				Chr16.g30988-Chr13.g24023
	Pbr041642-v2.1-Pbr024755-v2.1				Chr16.g31154-Chr16.g30940
	Pbr041643-v2.1-Pbr015216-v2.1				Chr16.g31181-Chr10.g14667
	Pbr041695-v2.1-Pbr035672-v2.1				Chr16.g31442-Chr2.g43934
	Pbr041704-v2.1-Pbr011832-v2.1				Chr17.g24684-Chr17.g24686
	Pbr041705-v2.1-Pbr011832-v2.1				Chr17.g24685-Chr9.g47362
	Pbr042091-v2.1-Pbr044948-v2.1				Chr17.g24686-Chr9.g47362
	Pbr042094-v2.1-Pbr044948-v2.1				Chr17.g24696-Chr9.g47347
	Pbr042121-v2.1-Pbr043837-v2.1				Chr17.g25231-Chr9.g45549
	Pbr042122-v2.1-Pbr043836-v2.1				Chr17.g25380-Chr3.g20515
	Pbr042129-v2.1-Pbr024757-v2.1				Chr17.g25603-Chr8.g53931
	Pbr042196-v2.1-Pbr042566-v2.1				Chr17.g25801-Chr9.g47222
	Pbr042346-v2.1-Pbr016770-v2.1				Chr17.g25804-Chr9.g47222
	Pbr042499-v2.1-Pbr043226-v2.1				Chr17.g25930-Chr4.g40826
	Pbr042566-v2.1-Pbr042720-v2.1				Chr17.g26065-Chr3.g18548
	Pbr042843-v2.1-Pbr031341-v2.1				Chr17.g26299-Chr9.g45695
	Pbr043224-v2.1-Pbr014956-v2.1				Chr17.g26509-Chr2.g42275
	Pbr043225-v2.1-Pbr014956-v2.1				Chr17.g27084-Chr4.g38106
	Pbr043226-v2.1-Pbr042196-v2.1				Chr17.g27546-Chr13.g23456
	Pbr043590-v2.1-Pbr028150-v2.1				Chr17.g27657-Chr9.g44379
	Pbr043699-v2.1-Pbr002209-v2.1				Chr2.g41430-Chr8.g53884
	Pbr043836-v2.1-Pbr030616-v2.1				Chr2.g41803-Chr11.g12706
	Pbr043837-v2.1-Pbr030606-v2.1				Chr2.g41835-Chr2.g41837
	Pbr043876-v2.1-Pbr015216-v2.1				Chr2.g41836-Chr2.g41838
	Pbr044439-v2.1-Pbr029230-v2.1				Chr2.g42255-Chr6.g50986
	Pbr044691-v2.1-Pbr031195-v2.1				Chr2.g42275-Chr9.g45549
	Pbr044948-v2.1-Pbr016843-v2.1				Chr2.g42317-Chr15.g04435
	Pbr044949-v2.1-Pbr016843-v2.1				Chr2.g42406-Chr2.g42422
	Pbr044986-v2.1-Pbr044989-v2.1				Chr2.g42422-Chr9.g47222
	Pbr044987-v2.1-Pbr044989-v2.1				Chr2.g42603-Chr6.g53398
	Pbr044988-v2.1-Pbr024508-v2.1				Chr2.g42633-Chr1.g56674
	Pbr044989-v2.1-Pbr043590-v2.1				Chr2.g42914-Chr2.g42916
	Pbr045373-v2.1-Pbr006347-v2.1				Chr2.g42915-Chr2.g42917
	Pbr045374-v2.1-Pbr045451-v2.1				Chr2.g42916-Chr1.g56825
	Pbr045451-v2.1-Pbr031071-v2.1				Chr2.g43147-Chr7.g33960
	Pbr045728-v2.1-Pbr012912-v2.1				Chr2.g43150-Chr7.g33941
	Pbr045814-v2.1-Pbr002023-v2.1				Chr2.g43155-Chr7.g33962
	Pbr045815-v2.1-Pbr003656-v2.1				Chr2.g43160-Chr7.g33960
	Pbr046216-v2.1-Pbr013415-v2.1				Chr2.g43294-Chr6.g53167
	Pbr046339-v2.1-Pbr029229-v2.1				Chr2.g43488-Chr7.g32144
					Chr2.g43490-Chr7.g34278
					Chr3.g18314-Chr11.g13023
					Chr3.g18315-Chr11.g13021
					Chr3.g18433-Chr8.g56036
					Chr3.g18495-Chr6.g50939
					Chr3.g18545-Chr3.g20468
					Chr3.g18548-Chr7.g32222
					Chr3.g19525-Chr6.g51651
					Chr3.g19901-Chr3.g20515
					Chr3.g20009-Chr11.g10822
					Chr3.g20140-Chr6.g53398
					Chr3.g20257-Chr6.g52320
					Chr3.g20412-Chr9.g45695
					Chr3.g20468-Chr13.g21160
					Chr3.g20472-Chr3.g20474
					Chr3.g20473-Chr8.g56225
					Chr3.g20474-Chr8.g56225
					Chr3.g20514-Chr3.g20517
					Chr3.g20515-Chr3.g20517
					Chr4.g38499-Chr15.g04620
					Chr4.g38501-Chr15.g04620
					Chr4.g39010-Chr14.g50174
					Chr4.g39011-Chr6.g51131
					Chr4.g40257-Chr4.g40259
					Chr4.g40259-Chr7.g32184
					Chr4.g40826-Chr13.g24257
					Chr4.g40869-Chr17.g24685
					Chr5.g06333-Chr11.g12409
					Chr5.g06542-Chr5.g06545
					Chr5.g06544-Chr4.g38106
					Chr5.g07054-Chr6.g51651
					Chr5.g07485-Chr5.g07490
					Chr5.g07486-Chr15.g04613
					Chr5.g07490-Chr15.g04619
					Chr5.g07491-Chr15.g04613
					Chr5.g09211-Chr6.g51956
					Chr5.g09405-Chr3.g20140
					Chr6.g50939-Chr6.g51274
					Chr6.g50985-Chr14.g50322
					Chr6.g51002-Chr5.g07054
					Chr6.g51129-Chr17.g26299
					Chr6.g51131-Chr17.g26299
					Chr6.g51494-Chr13.g23600
					Chr6.g51497-Chr13.g23456
					Chr6.g51498-Chr14.g49772
					Chr6.g51504-Chr11.g10568
					Chr6.g51506-Chr6.g51512
					Chr6.g51509-Chr13.g23456
					Chr6.g51512-Chr13.g23456
					Chr6.g51516-Chr14.g49761
					Chr6.g51612-Chr6.g51620
					Chr6.g51615-Chr6.g51620
					Chr6.g51617-Chr6.g51620
					Chr6.g51618-Chr6.g51612
					Chr6.g51628-Contig88.g59549
					Chr6.g51651-Chr9.g47347
					Chr6.g51956-Chr13.g23997
					Chr6.g53167-Chr7.g34096
					Chr6.g53168-Chr7.g34096
					Chr6.g53398-Chr8.g54496
					Chr7.g31861-Chr1.g56675
					Chr7.g31869-Chr7.g32184
					Chr7.g32144-Chr7.g34278
					Chr7.g32222-Chr4.g38106
					Chr7.g32342-Chr7.g32362
					Chr7.g32362-Chr9.g45549
					Chr7.g32965-Chr6.g51092
					Chr7.g33941-Chr7.g33962
					Chr7.g33960-Chr3.g20517
					Chr7.g33962-Chr3.g20517
					Chr7.g34782-Chr17.g26299
					Chr8.g53790-Chr6.g53398
					Chr8.g53882-Chr15.g03263
					Chr8.g53884-Chr11.g13021
					Chr8.g53937-Chr15.g04620
					Chr8.g53939-Chr15.g04612
					Chr8.g53947-Chr15.g04605
					Chr8.g53949-Chr15.g00106
					Chr8.g54158-Chr2.g42321
					Chr8.g54159-Chr15.g04436
					Chr8.g54401-Chr15.g04252
					Chr8.g54403-Chr15.g04252
					Chr8.g54839-Chr1.g56676
					Chr8.g56034-Chr8.g56036
					Chr8.g56035-Chr8.g56040
					Chr8.g56036-Chr8.g56038
					Chr8.g56226-Chr8.g56224
					Chr9.g44379-Scaffold9.g34865
					Chr9.g44380-Chr14.g50174
					Chr9.g44911-Chr15.g04694
					Chr9.g45695-Chr15.g02912
					Chr9.g45696-Chr2.g41838
					Chr9.g46011-Chr3.g18548
					Chr9.g46400-Chr8.g53931
					Chr9.g46627-Chr3.g20515
					Chr9.g47221-Chr17.g25804
					Chr9.g47347-Chr5.g07054
					Chr9.g47362-Chr4.g40868
					Contig13.g47449-Chr16.g30391
					Contig13.g47450-Chr13.g23483
					Contig29.g59167-Chr12.g35010
					Contig4.g17483-Contig4.g17494
					Contig4.g17485-Chr11.g12409
					Contig88.g59549-Chr14.g50317
					Scaffold7.g27962-Chr8.g53882
					Scaffold7.g27965-Chr8.g53882
					Scaffold9.g34865-Chr16.g30392
