# Supplementary material for: Genome-wide identification, comparative analysis and functional roles in flavonoid biosynthesis of cytochrome P450 superfamily in pear (Pyrus spp.)
Source: BMC Genom Data. 2023 Oct 3;24:58. doi: 10.1186/s12863-023-01159-w (PMC10548706; doi:10.1186/s12863-023-01159-w)
Supplement: Supplementary file 15 — Additional file 15: Table 8. Collinearity relationships among P450 genes within pear genomes. [file 12863_2023_1159_MOESM15_ESM.xlsx]

## Sheet: Sheet1
Supplementary Table 8 Collinearity relationships among P450 genes within pear genomes
Chinese white pear	European pear	The wild pear	Chinese white pear VS European pear	Chinese white pear VS The wild pear	The wild pear VS European pear
Pbr000260-v2.1-Pbr036788-v2.1	pycom01g18400-pycom11g03990	Chr1.g56987-Chr11.g10063	Pbr001517-v2-pycom01g11000	Chr1.g57987-Pbr001310-v2	Chr1.g57754-pycom01g11000
Pbr000260-v2.1-Pbr000737-v2.1	pycom01g09420-pycom14g10210	Chr1.g57987-Chr14.g49059	Pbr002023-v2-pycom01g16970	Chr1.g57800-Pbr001477-v2	Chr1.g57159-pycom01g16970
Pbr000123-v2.1-Pbr029231-v2.1	pycom01g18400-pycom03g03690	Chr1.g57754-Chr14.g49414	Pbr000123-v2-pycom01g18400	Chr1.g57754-Pbr001517-v2	Chr1.g56987-pycom01g18400
Pbr000123-v2.1-Pbr044439-v2.1	pycom01g18400-pycom04g15800	Chr1.g58522-Chr15.g01479	Pbr007970-v2-pycom01g21190	Chr1.g57159-Pbr002023-v2	Chr1.g56688-pycom01g21190
Pbr001310-v2.1-Pbr042720-v2.1	pycom01g09420-pycom06g08240	Chr1.g56987-Chr4.g40257	Pbr007959-v2-pycom01g21300	Chr1.g56987-Pbr000123-v2	Chr1.g56678-pycom01g21300
Pbr001517-v2.1-Pbr005537-v2.1	pycom01g11000-pycom07g15270	Chr1.g57987-Chr6.g52320	Pbr001310-v2-pycom01g09420	Chr1.g56957-Pbr000140-v2	Chr1.g57987-pycom01g09420
Pbr002023-v2.1-Pbr034685-v2.1	pycom01g16970-pycom07g19970	Chr1.g57754-Chr7.g32965	Pbr001310-v2-pycom14g10210	Chr1.g56825-Pbr000260-v2	Chr1.g58522-pycom01g04750
Pbr000123-v2.1-Pbr034853-v2.1	pycom01g18400-pycom07g21480	Chr1.g57159-Chr7.g32342	Pbr000260-v2-pycom02g16380	Chr1.g56688-Pbr007970-v2	Chr1.g57987-pycom14g10210
Pbr000140-v2.1-Pbr034886-v2.1	pycom01g21200-pycom07g24880	Chr1.g56987-Chr7.g32184	Pbr000123-v2-pycom04g15800	Chr1.g56678-Pbr007959-v2	Chr1.g56987-pycom04g15800
Pbr007970-v2.1-Pbr014244-v2.1	pycom01g21400-pycom07g24940	Chr1.g56957-Chr7.g32144	Pbr001310-v2-pycom06g08240	Chr1.g57754-Pbr005537-v2	Chr1.g57754-pycom06g11030
Pbr001517-v2.1-Pbr016335-v2.1	pycom01g09420-pycom07g13270	Chr1.g56688-Chr7.g31869	Pbr001517-v2-pycom06g11030	Chr1.g57987-Pbr042720-v2	Chr1.g57987-pycom06g08240
Pbr000140-v2.1-Pbr038923-v2.1	pycom10g04980-pycom15g22000	Chr1.g56678-Chr7.g31861	Pbr001517-v2-pycom07g15270	Chr1.g56957-Pbr038923-v2	Chr1.g57754-pycom07g15270
Pbr001310-v2.1-Pbr042196-v2.1	pycom10g04980-pycom02g10730	Chr1.g57159-Chr7.g32362	Pbr002023-v2-pycom07g19970	Chr1.g57987-Pbr042196-v2	Chr1.g57159-pycom07g19970
Pbr001517-v2.1-Pbr034536-v2.1	pycom10g15440-pycom05g17500	Chr1.g57987-Chr7.g33268	Pbr000123-v2-pycom07g21480	Chr10.g16465-Pbr010911-v2	Chr1.g56987-pycom07g21480
Pbr012109-v2.1-Pbr027797-v2.1	pycom10g20120-pycom05g24610	Chr10.g16745-Chr15.g02613	Pbr007968-v2-pycom07g24890	Chr10.g16465-Pbr011068-v2	Chr1.g56687-pycom07g24880
Pbr003030-v2.1-Pbr015711-v2.1	pycom10g20130-pycom05g24620	Chr10.g16745-Chr2.g42255	Pbr007959-v2-pycom07g24940	Chr10.g16745-Pbr032598-v2	Chr1.g56686-pycom07g24890
Pbr003030-v2.1-Pbr030592-v2.1	pycom11g17500-pycom03g13950	Chr10.g15107-Chr5.g07054	Pbr001310-v2-pycom07g13270	Chr11.g11330-Pbr023562-v2	Chr1.g56678-pycom07g24940
Pbr021780-v2.1-Pbr042843-v2.1	pycom11g21600-pycom03g17310	Chr10.g14667-Chr5.g06545	Pbr003030-v2-pycom15g07740	Chr11.g11330-Pbr017889-v2	Chr1.g57987-pycom07g13270
Pbr021846-v2.1-Pbr038854-v2.1	pycom11g04310-pycom03g04030	Chr10.g15442-Chr5.g07491	Pbr003030-v2-pycom02g13830	Chr12.g37832-Pbr026821-v2	Chr10.g15442-pycom10g13610
Pbr025127-v2.1-Pbr032144-v2.1	pycom11g04350-pycom03g04120	Chr10.g15441-Chr5.g07485	Pbr000737-v2-pycom02g16380	Chr12.g36867-Pbr028674-v2	Chr10.g14667-pycom10g20120
Pbr043224-v2.1-Pbr031849-v2.1	pycom11g06710-pycom03g05950	Chr11.g10504-Chr11.g10559	Pbr000740-v2-pycom02g16390	Chr12.g36841-Pbr028655-v2	Chr10.g14666-pycom10g20130
Pbr021846-v2.1-Pbr014733-v2.1	pycom11g09750-pycom03g08310	Chr11.g10505-Chr11.g10561	Pbr021846-v2-pycom02g18640	Chr12.g36695-Pbr042129-v2	Chr10.g16902-pycom10g03730
Pbr025127-v2.1-Pbr042991-v2.1	pycom11g03990-pycom04g15800	Chr11.g12706-Chr3.g18315	Pbr003030-v2-pycom05g07510	Chr13.g24257-Pbr015216-v2	Chr10.g16745-pycom10g04980
Pbr003030-v2.1-Pbr018614-v2.1	pycom11g03990-pycom07g21480	Chr11.g10820-Chr3.g20009	Pbr021846-v2-pycom07g07830	Chr14.g49059-Pbr001310-v2	Chr10.g16465-pycom10g06740
Pbr002713-v2.1-Pbr010704-v2.1	pycom11g04350-pycom07g21130	Chr11.g10821-Chr3.g20008	Pbr003030-v2-pycom08g08190	Chr14.g49059-Pbr042720-v2	Chr10.g16745-pycom15g22000
Pbr040654-v2.1-Pbr019106-v2.1	pycom12g02100-pycom03g09580	Chr11.g11330-Chr3.g19525	Pbr023562-v2-pycom12g02100	Chr14.g49414-Pbr005537-v2	Chr10.g16745-pycom02g10730
Pbr002369-v2.1-Pbr032895-v2.1	pycom12g23570-pycom04g21180	Chr11.g10063-Chr3.g20517	Pbr030614-v2-pycom03g13950	Chr14.g49660-Pbr005757-v2	Chr10.g14667-pycom05g24610
Pbr002713-v2.1-Pbr032598-v2.1	pycom13g00410-pycom16g00310	Chr11.g10064-Chr3.g20516	Pbr023562-v2-pycom03g09580	Chr14.g49775-Pbr005878-v2	Chr10.g15442-pycom05g15710
Pbr002736-v2.1-Pbr032576-v2.1	pycom13g02930-pycom16g03060	Chr11.g10098-Chr3.g20474	Pbr044439-v2-pycom04g15800	Chr14.g47953-Pbr026821-v2	Chr10.g15105-pycom05g18970
Pbr002771-v2.1-Pbr032547-v2.1	pycom13g05100-pycom16g04960	Chr11.g10103-Chr3.g20468	Pbr015711-v2-pycom15g07740	Chr14.g48840-Pbr042091-v2	Chr11.g12151-pycom11g17490
Pbr002837-v2.1-Pbr032474-v2.1	pycom13g05170-pycom16g05000	Chr11.g10191-Chr3.g20412	Pbr030592-v2-pycom15g07740	Chr14.g48915-Pbr042121-v2	Chr11.g12409-pycom11g19360
Pbr003030-v2.1-Pbr019445-v2.1	pycom13g09040-pycom16g08850	Chr11.g10417-Chr3.g20257	Pbr015711-v2-pycom02g13830	Chr14.g48927-Pbr042129-v2	Chr11.g12706-pycom11g21520
Pbr002369-v2.1-Pbr035823-v2.1	pycom13g10020-pycom16g09820	Chr11.g10177-Chr3.g20412	Pbr030592-v2-pycom02g13830	Chr14.g49059-Pbr042196-v2	Chr11.g13019-pycom11g24170
Pbr003030-v2.1-Pbr036123-v2.1	pycom13g10080-pycom16g09830	Chr11.g10103-Chr7.g32222	Pbr015711-v2-pycom05g07510	Chr14.g48840-Pbr044949-v2	Chr11.g13023-pycom11g24200
Pbr029231-v2.1-Pbr044439-v2.1	pycom13g10320-pycom16g10160	Chr12.g36695-Chr14.g48927	Pbr030592-v2-pycom05g07510	Chr15.g02290-Pbr003030-v2	Chr11.g10831-pycom11g09670
Pbr029232-v2.1-Pbr034853-v2.1	pycom14g13170-pycom17g00960	Chr12.g37832-Chr14.g47953	Pbr015711-v2-pycom08g08190	Chr15.g04187-Pbr003030-v2	Chr11.g11249-pycom11g12750
Pbr006861-v2.1-Pbr034808-v2.1	pycom14g13170-pycom06g13270	Chr12.g35010-Chr4.g40826	Pbr030592-v2-pycom08g08190	Chr15.g02290-Pbr015711-v2	Chr11.g10063-pycom11g03990
Pbr043590-v2.1-Pbr024508-v2.1	pycom14g14080-pycom06g14640	Chr12.g36695-Contig29.g59167	Pbr042720-v2-pycom01g09420	Chr15.g04187-Pbr030592-v2	Chr11.g10098-pycom11g04310
Pbr029231-v2.1-Pbr020819-v2.1	pycom14g14100-pycom06g14670	Chr13.g23997-Chr14.g50211	Pbr005537-v2-pycom01g11000	Chr15.g04187-Pbr015711-v2	Chr11.g10103-pycom11g04350
Pbr029196-v2.1-Pbr020847-v2.1	pycom14g14150-pycom06g14730	Chr13.g23600-Chr14.g49761	Pbr005757-v2-pycom14g13170	Chr15.g03323-Pbr019057-v2	Chr11.g10191-pycom11g04940
Pbr006861-v2.1-Pbr020854-v2.1	pycom14g17410-pycom06g17760	Chr13.g24547-Chr16.g31442	Pbr042720-v2-pycom14g10210	Chr15.g03263-Pbr019106-v2	Chr11.g10360-pycom11g06300
Pbr006692-v2.1-Pbr021070-v2.1	pycom14g17760-pycom06g18140	Chr13.g24257-Chr16.g31154	Pbr007709-v2-pycom16g25780	Chr15.g02940-Pbr032895-v2	Chr11.g10505-pycom11g07600
Pbr006692-v2.1-Pbr042566-v2.1	pycom14g18450-pycom06g18960	Chr13.g24034-Chr16.g30942	Pbr005757-v2-pycom17g00960	Chr15.g02912-Pbr032870-v2	Chr11.g10561-pycom11g07600
Pbr023562-v2.1-Pbr017889-v2.1	pycom14g18590-pycom06g19100	Chr13.g24032-Chr16.g30940	Pbr042720-v2-pycom06g08240	Chr15.g02613-Pbr032598-v2	Chr11.g10562-pycom11g07610
Pbr030614-v2.1-Pbr000454-v2.1	pycom14g10210-pycom06g08240	Chr13.g24018-Chr16.g30929	Pbr005537-v2-pycom06g11030	Chr15.g02589-Pbr032576-v2	Chr11.g10563-pycom11g07620
Pbr023562-v2.1-Pbr026821-v2.1	pycom14g05060-pycom07g00490	Chr13.g23997-Chr16.g30914	Pbr005757-v2-pycom06g13270	Chr15.g02558-Pbr032547-v2	Chr11.g10177-pycom11g04940
Pbr023562-v2.1-Pbr009319-v2.1	pycom14g10210-pycom07g13270	Chr13.g23912-Chr16.g30815	Pbr005779-v2-pycom06g13510	Chr15.g02554-Pbr032546-v2	Chr11.g12151-pycom03g14010
Pbr044439-v2.1-Pbr034853-v2.1	pycom14g13170-pycom111g00970	Chr13.g23600-Chr16.g30506	Pbr005878-v2-pycom06g14730	Chr15.g02480-Pbr032474-v2	Chr11.g12706-pycom03g17310
Pbr043876-v2.1-Pbr039232-v2.1	pycom15g07050-pycom15g25350	Chr13.g23486-Chr16.g30395	Pbr007709-v2-pycom06g00890	Chr15.g02912-Pbr007334-v2	Chr11.g10098-pycom03g04020
Pbr040981-v2.1-Pbr031570-v2.1	pycom15g15890-pycom02g03060	Chr13.g23485-Chr16.g30392	Pbr005537-v2-pycom07g15270	Chr16.g31154-Pbr015216-v2	Chr11.g10103-pycom03g04120
Pbr030592-v2.1-Pbr015711-v2.1	pycom15g19370-pycom02g07340	Chr13.g23459-Chr16.g30365	Pbr042720-v2-pycom07g13270	Chr17.g26509-Pbr017195-v2	Chr11.g10418-pycom03g05950
Pbr015711-v2.1-Pbr018614-v2.1	pycom15g22000-pycom02g10730	Chr13.g23338-Chr16.g30240	Pbr017195-v2-pycom17g18000	Chr17.g26065-Pbr021229-v2	Chr11.g10831-pycom03g08310
Pbr030592-v2.1-Pbr018614-v2.1	pycom15g22160-pycom02g10900	Chr13.g21160-Chr4.g38106	Pbr017195-v2-pycom09g11090	Chr17.g26299-Pbr007334-v2	Chr11.g11330-pycom03g09580
Pbr012912-v2.1-Pbr045373-v2.1	pycom15g07740-pycom02g13830	Chr13.g23997-Chr6.g51092	Pbr010911-v2-pycom10g06740	Chr17.g26509-Pbr011917-v2	Chr12.g37832-pycom12g02100
Pbr012516-v2.1-Pbr008262-v2.1	pycom15g07740-pycom05g07510	Chr13.g23600-Chr6.g51516	Pbr011068-v2-pycom10g06740	Chr2.g42917-Pbr000260-v2	Chr12.g35010-pycom12g23570
Pbr015711-v2.1-Pbr019445-v2.1	pycom15g38520-pycom08g21050	Chr13.g23486-Contig13.g47448	Pbr017889-v2-pycom03g09580	Chr2.g42603-Pbr003030-v2	Chr12.g36695-pycom14g09540
Pbr030592-v2.1-Pbr019445-v2.1	pycom15g07050-pycom08g07380	Chr14.g50211-Chr16.g30914	Pbr026821-v2-pycom12g02100	Chr2.g43150-Pbr021853-v2	Chr12.g37832-pycom03g09580
Pbr015711-v2.1-Pbr036123-v2.1	pycom15g07740-pycom08g08190	Chr14.g49660-Chr17.g24696	Pbr026821-v2-pycom03g09580	Chr2.g42914-Pbr000737-v2	Chr12.g35010-pycom04g21180
Pbr030592-v2.1-Pbr036123-v2.1	pycom15g03000-pycom08g03050	Chr14.g49660-Chr6.g51651	Pbr015216-v2-pycom13g02930	Chr2.g42603-Pbr030592-v2	Chr13.g24547-pycom13g00410
Pbr005537-v2.1-Pbr016335-v2.1	pycom15g03110-pycom08g03100	Chr14.g49763-Chr6.g51504	Pbr015216-v2-pycom16g03060	Chr2.g42603-Pbr015711-v2	Chr13.g24284-pycom13g02710
Pbr005757-v2.1-Pbr045728-v2.1	pycom15g03170-pycom08g03210	Chr14.g49775-Chr6.g51494	Pbr042196-v2-pycom01g09420	Chr2.g41430-Pbr019106-v2	Chr13.g24257-pycom13g02930
Pbr006257-v2.1-Pbr038655-v2.1	pycom15g05410-pycom08g05270	Chr14.g50019-Chr6.g51274	Pbr042091-v2-pycom14g09130	Chr2.g41835-Pbr032870-v2	Chr13.g24032-pycom13g05100
Pbr005878-v2.1-Pbr038286-v2.1	pycom15g25360-pycom08g07380	Chr14.g50174-Chr6.g51131	Pbr042129-v2-pycom14g09530	Chr2.g42255-Pbr032598-v2	Chr13.g24025-pycom13g05110
Pbr005757-v2.1-Pbr023120-v2.1	pycom15g19370-pycom09g09890	Chr14.g50211-Chr6.g51092	Pbr042196-v2-pycom14g10210	Chr2.g42275-Pbr032576-v2	Chr13.g24023-pycom13g05120
Pbr005875-v2.1-Pbr023000-v2.1	pycom16g08850-pycom06g14730	Chr14.g50295-Chr6.g51002	Pbr044949-v2-pycom14g09130	Chr2.g42317-Pbr032547-v2	Chr13.g24020-pycom13g05140
Pbr006257-v2.1-Pbr031163-v2.1	pycom16g25780-pycom06g00890	Chr14.g50331-Chr6.g50986	Pbr042196-v2-pycom06g08240	Chr2.g42422-Pbr032474-v2	Chr13.g23912-pycom13g06210
Pbr006347-v2.1-Pbr031071-v2.1	pycom17g15910-pycom02g07340	Chr14.g49059-Chr6.g52320	Pbr042196-v2-pycom07g13270	Chr2.g41835-Pbr007334-v2	Chr13.g23600-pycom13g09040
Pbr006358-v2.1-Pbr031058-v2.1	pycom17g00960-pycom06g13270	Chr14.g49414-Chr6.g51956	Pbr032598-v2-pycom10g04980	Chr3.g19525-Pbr023562-v2	Chr13.g23592-pycom13g09100
Pbr042720-v2.1-Pbr042196-v2.1	pycom17g09550-pycom09g03470	Chr14.g49059-Chr7.g33268	Pbr019057-v2-pycom15g15400	Chr3.g19525-Pbr017889-v2	Chr13.g23522-pycom13g09780
Pbr005872-v2.1-Pbr022998-v2.1	pycom17g15910-pycom09g09890	Chr14.g49660-Chr9.g47348	Pbr019106-v2-pycom15g15890	Chr4.g40257-Pbr000123-v2	Chr13.g23514-pycom13g09820
Pbr007709-v2.1-Pbr013415-v2.1	pycom17g18000-pycom09g11090	Chr15.g04252-Chr15.g02209	Pbr032895-v2-pycom15g19130	Chr4.g40257-Pbr044439-v2	Chr13.g23486-pycom13g10020
Pbr006257-v2.1-Pbr005206-v2.1	pycom17g27110-pycom09g19040	Chr15.g04187-Chr15.g02290	Pbr032870-v2-pycom15g19370	Chr6.g52320-Pbr001310-v2	Chr13.g23459-pycom13g10320
Pbr005757-v2.1-Pbr025330-v2.1	pycom17g00860-pycom111g00820	Chr15.g04499-Chr15.g02940	Pbr032598-v2-pycom15g22000	Chr6.g51956-Pbr001517-v2	Chr13.g23997-pycom14g17760
Pbr038923-v2.1-Pbr034886-v2.1	pycom17g00960-pycom111g00970	Chr15.g02912-Chr17.g26299	Pbr032576-v2-pycom15g22160	Chr6.g52320-Pbr042720-v2	Chr13.g24547-pycom16g00310
Pbr038854-v2.1-Pbr014733-v2.1	pycom02g13830-pycom05g07510	Chr15.g03263-Chr2.g41430	Pbr032547-v2-pycom15g22400	Chr6.g51956-Pbr005537-v2	Chr13.g24257-pycom16g03060
Pbr038842-v2.1-Pbr014743-v2.1	pycom02g18640-pycom07g07830	Chr15.g02940-Chr2.g41803	Pbr019106-v2-pycom02g03060	Chr6.g51651-Pbr005757-v2	Chr13.g24033-pycom16g04940
Pbr034808-v2.1-Pbr020854-v2.1	pycom02g21180-pycom07g05280	Chr15.g02912-Chr2.g41835	Pbr032870-v2-pycom02g07340	Chr6.g51621-Pbr005779-v2	Chr13.g24018-pycom16g04960
Pbr016335-v2.1-Pbr034536-v2.1	pycom02g13830-pycom08g08190	Chr15.g02613-Chr2.g42255	Pbr032598-v2-pycom02g10730	Chr6.g51494-Pbr005878-v2	Chr13.g24017-pycom16g04990
Pbr031713-v2.1-Pbr009484-v2.1	pycom02g07340-pycom09g09890	Chr15.g02589-Chr2.g42275	Pbr032576-v2-pycom02g10900	Chr6.g53398-Pbr007709-v2	Chr13.g23600-pycom16g08850
Pbr018690-v2.1-Pbr036047-v2.1	pycom03g03690-pycom07g21480	Chr15.g02558-Chr2.g42317	Pbr032870-v2-pycom09g09890	Chr6.g52320-Pbr042196-v2	Chr13.g23486-pycom16g09820
Pbr018683-v2.1-Pbr036055-v2.1	pycom03g04120-pycom07g21130	Chr15.g02480-Chr2.g42406	Pbr007334-v2-pycom15g19370	Chr7.g32362-Pbr002023-v2	Chr13.g23459-pycom16g10160
Pbr018614-v2.1-Pbr036123-v2.1	pycom04g07220-pycom06g05480	Chr15.g02290-Chr2.g42603	Pbr007334-v2-pycom17g15910	Chr7.g32184-Pbr000123-v2	Chr13.g23338-pycom16g11240
Pbr003226-v2.1-Pbr011828-v2.1	pycom04g15800-pycom07g21480	Chr15.g02480-Chr2.g42422	Pbr011917-v2-pycom17g18000	Chr7.g32144-Pbr000140-v2	Chr13.g21160-pycom04g00270
Pbr041640-v2.1-Pbr035613-v2.1	pycom04g00270-pycom420g00590	Chr15.g04187-Chr2.g42603	Pbr007334-v2-pycom02g07340	Chr7.g31869-Pbr007970-v2	Chr13.g23997-pycom06g18140
Pbr041642-v2.1-Pbr035614-v2.1	pycom05g07510-pycom08g08190	Chr15.g04499-Chr2.g41803	Pbr007334-v2-pycom09g09890	Chr7.g31861-Pbr007959-v2	Chr13.g23600-pycom06g14730
Pbr041704-v2.1-Pbr035677-v2.1	pycom06g11030-pycom07g15270	Chr15.g00109-Chr8.g56224	Pbr011917-v2-pycom09g11090	Chr7.g32965-Pbr001517-v2	Chr14.g49059-pycom01g09420
Pbr041589-v2.1-Pbr032546-v2.1	pycom06g08240-pycom07g13270	Chr15.g04266-Chr8.g54403	Pbr040086-v2-pycom09g11100	Chr7.g32342-Pbr002023-v2	Chr14.g47953-pycom12g02100
Pbr041890-v2.1-Pbr035879-v2.1	pycom06g13270-pycom111g00970	Chr15.g04252-Chr8.g54414	Pbr040087-v2-pycom09g11090	Chr7.g33268-Pbr001310-v2	Chr14.g49660-pycom14g13170
Pbr018614-v2.1-Pbr019445-v2.1		Chr15.g04187-Chr8.g54496		Chr7.g33962-Pbr021846-v2	Chr14.g49701-pycom14g13580
Pbr045728-v2.1-Pbr023120-v2.1		Chr15.g04679-Chr8.g53882		Chr7.g32965-Pbr005537-v2	Chr14.g49704-pycom14g13610
Pbr046339-v2.1-Pbr003322-v2.1		Chr15.g04630-Chr8.g53931		Chr7.g33268-Pbr042720-v2	Chr14.g49772-pycom14g14080
Pbr026214-v2.1-Pbr003505-v2.1		Chr15.g04625-Chr8.g53937		Chr7.g32144-Pbr038923-v2	Chr14.g50174-pycom14g17410
Pbr026584-v2.1-Pbr021229-v2.1		Chr15.g04616-Chr8.g53939		Chr7.g33268-Pbr042196-v2	Chr14.g50211-pycom14g17760
Pbr017195-v2.1-Pbr011917-v2.1		Chr15.g04608-Chr8.g53947		Chr8.g54496-Pbr003030-v2	Chr14.g50295-pycom14g18450
Pbr011068-v2.1-Pbr010911-v2.1		Chr15.g04641-Chr8.g53931		Chr8.g54496-Pbr015711-v2	Chr14.g50323-pycom14g18590
Pbr010704-v2.1-Pbr032598-v2.1		Chr15.g04436-Chr8.g54158		Chr8.g54496-Pbr030592-v2	Chr14.g48360-pycom14g05060
Pbr021070-v2.1-Pbr042566-v2.1		Chr15.g02290-Chr8.g54496		Chr8.g53790-Pbr032546-v2	Chr14.g48840-pycom14g09130
Pbr017889-v2.1-Pbr026821-v2.1		Chr15.g02209-Chr8.g54414		Chr9.g47222-Pbr045814-v2	Chr14.g48927-pycom14g09530
Pbr017889-v2.1-Pbr009319-v2.1		Chr15.g02207-Chr8.g54403		Chr9.g45549-Pbr017195-v2	Chr14.g49059-pycom14g10210
Pbr026821-v2.1-Pbr009319-v2.1		Chr15.g02912-Chr9.g45696		Chr9.g45696-Pbr032870-v2	Chr14.g49660-pycom17g00960
Pbr028673-v2.1-Pbr042091-v2.1		Chr16.g28723-Chr2.g43294		Chr9.g45696-Pbr007334-v2	Chr14.g47953-pycom03g09580
Pbr038655-v2.1-Pbr031163-v2.1		Chr16.g30914-Chr6.g51092		Chr9.g45549-Pbr011917-v2	Chr14.g49059-pycom06g08240
Pbr038286-v2.1-Pbr023001-v2.1		Chr16.g28238-Chr6.g53398			Chr14.g49414-pycom06g11030
Pbr038674-v2.1-Pbr028150-v2.1		Chr16.g28723-Chr7.g34096			Chr14.g49660-pycom06g13270
Pbr038673-v2.1-Pbr005231-v2.1		Chr16.g30398-Contig13.g47449			Chr14.g49757-pycom06g14570
Pbr038655-v2.1-Pbr005206-v2.1		Chr16.g30395-Contig13.g47448			Chr14.g49763-pycom06g14600
Pbr038286-v2.1-Pbr004789-v2.1		Chr17.g25231-Chr9.g46748			Chr14.g49776-pycom06g14730
Pbr038181-v2.1-Pbr004691-v2.1		Chr17.g25380-Chr9.g46627			Chr14.g50174-pycom06g17760
Pbr038159-v2.1-Pbr004670-v2.1		Chr17.g25603-Chr9.g46400			Chr14.g50211-pycom06g18140
Pbr038048-v2.1-Pbr004554-v2.1		Chr17.g26065-Chr9.g46011			Chr14.g50295-pycom06g18960
Pbr014956-v2.1-Pbr042499-v2.1		Chr17.g24696-Chr9.g47348			Chr14.g50312-pycom06g19100
Pbr031163-v2.1-Pbr005206-v2.1		Chr17.g27657-Chr9.g44380			Chr14.g49059-pycom07g13270
Pbr023120-v2.1-Pbr025330-v2.1		Chr17.g26299-Chr9.g45696			Chr15.g02613-pycom10g04980
Pbr036055-v2.1-Pbr007204-v2.1		Chr17.g26509-Chr9.g45549			Chr15.g04499-pycom15g04890
Pbr035823-v2.1-Pbr032895-v2.1		Chr2.g43294-Chr7.g34096			Chr15.g04436-pycom15g05410
Pbr033278-v2.1-Pbr044726-v2.1		Chr2.g43488-Chr7.g34278			Chr15.g04263-pycom15g06960
Pbr011917-v2.1-Pbr040086-v2.1		Chr2.g43147-Chr7.g33941			Chr15.g04252-pycom15g07050
		Chr2.g42603-Chr8.g54496			Chr15.g04251-pycom15g07060
		Chr2.g41836-Chr9.g45695			Chr15.g04187-pycom15g07740
		Chr2.g41837-Chr9.g45696			Chr15.g03323-pycom15g15400
		Chr3.g20517-Chr7.g32184			Chr15.g03263-pycom15g15890
		Chr3.g20468-Chr7.g32222			Chr15.g02940-pycom15g19130
		Chr4.g40257-Chr7.g32184			Chr15.g02912-pycom15g19370
		Chr6.g51956-Chr7.g32965			Chr15.g02613-pycom15g22000
		Chr6.g52320-Chr7.g33268			Chr15.g02589-pycom15g22160
		Chr6.g51651-Chr9.g47348			Chr15.g02558-pycom15g22400
					Chr15.g02209-pycom15g25350
					Chr15.g02183-pycom15g25370
					Chr15.g00738-pycom15g33920
					Chr15.g00109-pycom15g38520
					Chr15.g04698-pycom15g02430
					Chr15.g04630-pycom15g03000
					Chr15.g04625-pycom15g03050
					Chr15.g04623-pycom15g03070
					Chr15.g04616-pycom15g03100
					Chr15.g04613-pycom15g03110
					Chr15.g04608-pycom15g03170
					Chr15.g04641-pycom15g03000
					Chr15.g04625-pycom15g03110
					Chr15.g04252-pycom15g25350
					Chr15.g02209-pycom15g07050
					Chr15.g04499-pycom15g19130
					Chr15.g03263-pycom02g03060
					Chr15.g02912-pycom02g07340
					Chr15.g02613-pycom02g10730
					Chr15.g02589-pycom02g10900
					Chr15.g04187-pycom02g13830
					Chr15.g04187-pycom05g07510
					Chr15.g00109-pycom08g21050
					Chr15.g04252-pycom08g07380
					Chr15.g04187-pycom08g08190
					Chr15.g04679-pycom08g02610
					Chr15.g04630-pycom08g03050
					Chr15.g04613-pycom08g03100
					Chr15.g04608-pycom08g03210
					Chr15.g02554-pycom08g02130
					Chr15.g04641-pycom08g03050
					Chr15.g04625-pycom08g03100
					Chr15.g04605-pycom08g03220
					Chr15.g04436-pycom08g05270
					Chr15.g02208-pycom08g07380
					Chr15.g02912-pycom09g09890
					Chr16.g31442-pycom13g00410
					Chr16.g30940-pycom13g05100
					Chr16.g30815-pycom13g06210
					Chr16.g30506-pycom13g09040
					Chr16.g30395-pycom13g10020
					Chr16.g30391-pycom13g10040
					Chr16.g30365-pycom13g10320
					Chr16.g30914-pycom14g17760
					Chr16.g31442-pycom16g00310
					Chr16.g31181-pycom16g02780
					Chr16.g30942-pycom16g04940
					Chr16.g30929-pycom16g05080
					Chr16.g30506-pycom16g08850
					Chr16.g30505-pycom16g08860
					Chr16.g30398-pycom16g09820
					Chr16.g30390-pycom16g09940
					Chr16.g30365-pycom16g10160
					Chr16.g30240-pycom16g11240
					Chr16.g28408-pycom16g24900
					Chr16.g28238-pycom16g25780
					Chr16.g28723-pycom02g19800
					Chr16.g30914-pycom06g18140
					Chr16.g28238-pycom06g00890
					Chr17.g24696-pycom14g13170
					Chr17.g24684-pycom17g00860
					Chr17.g24696-pycom17g00960
					Chr17.g25231-pycom17g06480
					Chr17.g25603-pycom17g09550
					Chr17.g25930-pycom17g12140
					Chr17.g26509-pycom17g18000
					Chr17.g27546-pycom17g26080
					Chr17.g27657-pycom17g27110
					Chr17.g26299-pycom17g15910
					Chr17.g24696-pycom06g13270
					Chr17.g25603-pycom09g03470
					Chr17.g26509-pycom09g11090
					Chr17.g26299-pycom09g09890
					Chr2.g42255-pycom10g04980
					Chr2.g41430-pycom15g15890
					Chr2.g41803-pycom15g19130
					Chr2.g41836-pycom15g19370
					Chr2.g42255-pycom15g22000
					Chr2.g42275-pycom15g22160
					Chr2.g42321-pycom15g22400
					Chr2.g42603-pycom15g07740
					Chr2.g41803-pycom15g04890
					Chr2.g41430-pycom02g03060
					Chr2.g41836-pycom02g07340
					Chr2.g43294-pycom02g19800
					Chr2.g43488-pycom02g21180
					Chr2.g43747-pycom02g23520
					Chr2.g43934-pycom02g24870
					Chr2.g42255-pycom02g10730
					Chr2.g42275-pycom02g10900
					Chr2.g42603-pycom02g13830
					Chr2.g43160-pycom02g18640
					Chr2.g42915-pycom02g16390
					Chr2.g42603-pycom05g07510
					Chr2.g43488-pycom07g05280
					Chr2.g43160-pycom07g07850
					Chr2.g42603-pycom08g08190
					Chr2.g41837-pycom09g09890
					Chr3.g20517-pycom11g03990
					Chr3.g20474-pycom11g04310
					Chr3.g20468-pycom11g04350
					Chr3.g20412-pycom11g04940
					Chr3.g20257-pycom11g06710
					Chr3.g20008-pycom11g09670
					Chr3.g18314-pycom11g21600
					Chr3.g20474-pycom03g04020
					Chr3.g20468-pycom03g04120
					Chr3.g20257-pycom03g05950
					Chr3.g20140-pycom03g06960
					Chr3.g18548-pycom03g15490
					Chr3.g18495-pycom03g15850
					Chr3.g18433-pycom03g16340
					Chr3.g18314-pycom03g17310
					Chr3.g19525-pycom03g09580
					Chr3.g20517-pycom07g21480
					Chr3.g20468-pycom07g21130
					Chr4.g40826-pycom12g23570
					Chr4.g40257-pycom04g15800
					Chr4.g40826-pycom04g21180
					Chr4.g40869-pycom04g21620
					Chr4.g38106-pycom04g00270
					Chr4.g38499-pycom04g03800
					Chr4.g39010-pycom04g07210
					Chr4.g39010-pycom06g05480
					Chr5.g06545-pycom10g20120
					Chr5.g07054-pycom05g18970
					Chr5.g06545-pycom05g24610
					Chr5.g06333-pycom05g26430
					Chr5.g07491-pycom05g15710
					Chr5.g07486-pycom05g15720
					Chr6.g52320-pycom01g09420
					Chr6.g51651-pycom14g13170
					Chr6.g51494-pycom14g14150
					Chr6.g51131-pycom14g17410
					Chr6.g51092-pycom14g17760
					Chr6.g51002-pycom14g18450
					Chr6.g50986-pycom14g18590
					Chr6.g52320-pycom14g10210
					Chr6.g53398-pycom16g25780
					Chr6.g51651-pycom17g00960
					Chr6.g52320-pycom06g08240
					Chr6.g51956-pycom06g11030
					Chr6.g51651-pycom06g13270
					Chr6.g51621-pycom06g13510
					Chr6.g51617-pycom06g13530
					Chr6.g51516-pycom06g14560
					Chr6.g51512-pycom06g14600
					Chr6.g51498-pycom06g14670
					Chr6.g51494-pycom06g14730
					Chr6.g51131-pycom06g17760
					Chr6.g51092-pycom06g18140
					Chr6.g51002-pycom06g18960
					Chr6.g50986-pycom06g19100
					Chr6.g53398-pycom06g00890
					Chr6.g52320-pycom07g13270
					Chr7.g32965-pycom01g11000
					Chr7.g32342-pycom01g16970
					Chr7.g32184-pycom01g18400
					Chr7.g31869-pycom01g21190
					Chr7.g31861-pycom01g21350
					Chr7.g32362-pycom01g16970
					Chr7.g33268-pycom01g09420
					Chr7.g33268-pycom14g10210
					Chr7.g33962-pycom02g18640
					Chr7.g34278-pycom02g21180
					Chr7.g32184-pycom04g15800
					Chr7.g32965-pycom06g11030
					Chr7.g33268-pycom07g13270
					Chr7.g32965-pycom07g15270
					Chr7.g32342-pycom07g19970
					Chr7.g32222-pycom07g21130
					Chr7.g32184-pycom07g21480
					Chr7.g31861-pycom07g24940
					Chr7.g34782-pycom07g00490
					Chr7.g34278-pycom07g05280
					Chr7.g34096-pycom07g06640
					Chr7.g33962-pycom07g07830
					Chr7.g32362-pycom07g19970
					Chr8.g56224-pycom15g38520
					Chr8.g54414-pycom15g07050
					Chr8.g54496-pycom15g07740
					Chr8.g53931-pycom15g03000
					Chr8.g53949-pycom15g03170
					Chr8.g54158-pycom15g05410
					Chr8.g54414-pycom15g25350
					Chr8.g54496-pycom02g13830
					Chr8.g54496-pycom05g07510
					Chr8.g53882-pycom08g02610
					Chr8.g53931-pycom08g03050
					Chr8.g53937-pycom08g03100
					Chr8.g53949-pycom08g03210
					Chr8.g54158-pycom08g05270
					Chr8.g54414-pycom08g07380
					Chr8.g54496-pycom08g08190
					Chr8.g56035-pycom08g19390
					Chr8.g56224-pycom08g21050
					Chr8.g53790-pycom08g02130
					Chr9.g47347-pycom14g13170
					Chr9.g46748-pycom17g06480
					Chr9.g46400-pycom17g09550
					Chr9.g47347-pycom17g00960
					Chr9.g44380-pycom17g27110
					Chr9.g45695-pycom17g15910
					Chr9.g45549-pycom17g18000
					Chr9.g47347-pycom06g13270
					Chr9.g46400-pycom09g03470
					Chr9.g45695-pycom09g09890
					Chr9.g45549-pycom09g11090
					Chr9.g44380-pycom09g19040
