# Supplementary material for: Genome-wide identification, comparative analysis and functional roles in flavonoid biosynthesis of cytochrome P450 superfamily in pear (Pyrus spp.)
Source: BMC Genom Data. 2023 Oct 3;24:58. doi: 10.1186/s12863-023-01159-w (PMC10548706; doi:10.1186/s12863-023-01159-w)
Supplement: Supplementary file 16 — Additional file 16: Table 9a. Ka/Ks values of duplicated P450 gene pairs in Chinese white pear. Table 9b. Ka/Ks values of duplicated P450 gene pairs in European pear. Table 9c. Ka/Ks values of duplicated P450 gene pairs in the wild pear. [file 12863_2023_1159_MOESM16_ESM.xlsx]

## Sheet: Chinese white pear
Supplementary Table 9a Ka/Ks values of duplicated P450 gene pairs in Chinese white pear
	Sequence	Ka	Ks	Ka/Ks
WGD	Pbr000123-v2.1-Pbr029231-v2.1	0.407945	3.49533	0.116711
	Pbr000123-v2.1-Pbr034853-v2.1	0.0421338	0.205006	0.205525
	Pbr000123-v2.1-Pbr044439-v2.1	0.436081	2.32857	0.187274
	Pbr000140-v2.1-Pbr034886-v2.1	0.0487514	0.324496	0.150237
	Pbr000140-v2.1-Pbr038923-v2.1	0.048131	0.328859	0.146358
	Pbr000260-v2.1-Pbr000737-v2.1	0.328766	1.44151	0.22807
	Pbr000260-v2.1-Pbr036788-v2.1	0.00461148	0.00780062	0.591168
	Pbr001310-v2.1-Pbr042196-v2.1	0.156336	1.54049	0.101485
	Pbr001310-v2.1-Pbr042720-v2.1	0.160884	1.26858	0.126822
	Pbr001517-v2.1-Pbr005537-v2.1	0.257106	1.92628	0.133473
	Pbr001517-v2.1-Pbr016335-v2.1	0.0437386	0.295202	0.148165
	Pbr001517-v2.1-Pbr034536-v2.1	0.178059	3.23474	0.0550458
	Pbr002023-v2.1-Pbr034685-v2.1	0.0223381	0.152945	0.146054
	Pbr002369-v2.1-Pbr032895-v2.1	0.170095	0.573398	0.296644
	Pbr002369-v2.1-Pbr035823-v2.1	0.3547	1.72267	0.205901
	Pbr002713-v2.1-Pbr010704-v2.1	0.184273	1.70948	0.107795
	Pbr002713-v2.1-Pbr032598-v2.1	0.0815263	0.246795	0.33034
	Pbr002736-v2.1-Pbr032576-v2.1	0.0446749	0.154975	0.288272
	Pbr002771-v2.1-Pbr032547-v2.1	0.114546	0.316092	0.362382
	Pbr003030-v2.1-Pbr015711-v2.1	0.241689	1.36235	0.177406
	Pbr003030-v2.1-Pbr018614-v2.1	0.238214	2.00183	0.118998
	Pbr003030-v2.1-Pbr019445-v2.1	0.0646139	0.165617	0.39014
	Pbr003030-v2.1-Pbr030592-v2.1	0.244465	2.88506	0.0847346
	Pbr003030-v2.1-Pbr036123-v2.1	0.234949	2.80239	0.0838388
	Pbr003226-v2.1-Pbr011828-v2.1	0.0514037	0.330383	0.155588
	Pbr005537-v2.1-Pbr016335-v2.1	0.278285	1.69763	0.163926
	Pbr005757-v2.1-Pbr023120-v2.1	0.0635939	0.240593	0.264321
	Pbr005757-v2.1-Pbr025330-v2.1	0.291211	4.2967	0.0677754
	Pbr005757-v2.1-Pbr045728-v2.1	0.29134	4.38889	0.0663814
	Pbr005872-v2.1-Pbr022998-v2.1	0.613894	3.43158	0.178896
	Pbr005875-v2.1-Pbr023000-v2.1	0.409917	1.95594	0.209575
	Pbr005878-v2.1-Pbr038286-v2.1	0.452717	4.25152	0.106483
	Pbr006257-v2.1-Pbr005206-v2.1	0.211359	2.3538	0.0897948
	Pbr006257-v2.1-Pbr031163-v2.1	0.0336694	0.186851	0.180194
	Pbr006257-v2.1-Pbr038655-v2.1	0.217225	4.44196	0.048903
	Pbr006347-v2.1-Pbr031071-v2.1	0.0544986	0.28507	0.191176
	Pbr006358-v2.1-Pbr031058-v2.1	0.08394	0.391683	0.214306
	Pbr006692-v2.1-Pbr021070-v2.1	0.0379726	0.284224	0.133601
	Pbr006692-v2.1-Pbr042566-v2.1	0.0392911	0.282495	0.139086
	Pbr006861-v2.1-Pbr020854-v2.1	0.139476	0.490966	0.284084
	Pbr006861-v2.1-Pbr034808-v2.1	0.512949	4.34568	0.118037
	Pbr007709-v2.1-Pbr013415-v2.1	0.0389383	0.217456	0.179063
	Pbr007970-v2.1-Pbr014244-v2.1	0.0580131	0.232363	0.249665
	Pbr010704-v2.1-Pbr032598-v2.1	0.186181	4.45592	0.0417828
	Pbr011068-v2.1-Pbr010911-v2.1	0.00262096	0.0206419	0.126973
	Pbr011917-v2.1-Pbr040086-v2.1	0.0726245	0.134973	0.538066
	Pbr012109-v2.1-Pbr027797-v2.1	0.120334	0.308659	0.389862
	Pbr012516-v2.1-Pbr008262-v2.1	0.17886	0.933872	0.191525
	Pbr012912-v2.1-Pbr045373-v2.1	0.210571	0.484928	0.434232
	Pbr014956-v2.1-Pbr042499-v2.1	0.0419376	0.15888	0.263958
	Pbr015711-v2.1-Pbr018614-v2.1	0.183677	1.45468	0.126267
	Pbr015711-v2.1-Pbr019445-v2.1	0.262982	1.70673	0.154085
	Pbr015711-v2.1-Pbr036123-v2.1	0.191301	1.42939	0.133834
	Pbr016335-v2.1-Pbr034536-v2.1	0.172181	3.82085	0.0450636
	Pbr017195-v2.1-Pbr011917-v2.1	0.0422417	0.15259	0.276831
	Pbr017889-v2.1-Pbr009319-v2.1	0.253022	4.39552	0.0575636
	Pbr017889-v2.1-Pbr026821-v2.1	0.253179	4.42881	0.0571663
	Pbr018614-v2.1-Pbr019445-v2.1	0.281452	1.46652	0.191919
	Pbr018614-v2.1-Pbr036123-v2.1	0.0377906	0.165113	0.228878
	Pbr018683-v2.1-Pbr036055-v2.1	0.134109	0.252979	0.530118
	Pbr018690-v2.1-Pbr036047-v2.1	0.170292	0.885622	0.192286
	Pbr021070-v2.1-Pbr042566-v2.1	0.000826631	0.00568261	0.145467
	Pbr021780-v2.1-Pbr042843-v2.1	0.0279172	0.103957	0.268545
	Pbr021846-v2.1-Pbr014733-v2.1	0.157731	0.465908	0.338546
	Pbr021846-v2.1-Pbr038854-v2.1	0.154348	0.475994	0.324265
	Pbr023120-v2.1-Pbr025330-v2.1	0.311421	4.35301	0.0715415
	Pbr023562-v2.1-Pbr009319-v2.1	0.259339	4.37478	0.0592806
	Pbr023562-v2.1-Pbr017889-v2.1	0.0358729	0.347412	0.103257
	Pbr023562-v2.1-Pbr026821-v2.1	0.256023	4.39506	0.0582523
	Pbr025127-v2.1-Pbr032144-v2.1	0.0272313	0.2783	0.0978486
	Pbr025127-v2.1-Pbr042991-v2.1	0.0269849	0.307767	0.0876798
	Pbr026214-v2.1-Pbr003505-v2.1	0.0249283	0.127263	0.195881
	Pbr026584-v2.1-Pbr021229-v2.1	0.327833	0.736305	0.445241
	Pbr026821-v2.1-Pbr009319-v2.1	0.0497533	0.177178	0.280809
	Pbr028673-v2.1-Pbr042091-v2.1	0.558554	1.43846	0.388301
	Pbr029196-v2.1-Pbr020847-v2.1	0.00867038	0.35302	0.0245606
	Pbr029231-v2.1-Pbr020819-v2.1	0.0947745	0.4341	0.218324
	Pbr029231-v2.1-Pbr044439-v2.1	0.456678	1.60397	0.284718
	Pbr029232-v2.1-Pbr034853-v2.1	0.398737	2.86737	0.13906
	Pbr030592-v2.1-Pbr015711-v2.1	0.00182392	0.00868434	0.210024
	Pbr030592-v2.1-Pbr018614-v2.1	0.182675	1.44192	0.126689
	Pbr030592-v2.1-Pbr019445-v2.1	0.263011	1.74515	0.150709
	Pbr030592-v2.1-Pbr036123-v2.1	0.188972	4.88777	0.0386622
	Pbr030614-v2.1-Pbr000454-v2.1	0.591964	2.24728	0.263414
	Pbr031163-v2.1-Pbr005206-v2.1	0.198767	2.55514	0.0777913
	Pbr031713-v2.1-Pbr009484-v2.1	0.516101	4.12296	0.125177
	Pbr033278-v2.1-Pbr044726-v2.1	0.00645548	0.00833486	0.774516
	Pbr034808-v2.1-Pbr020854-v2.1	0.527189	1.99408	0.264378
	Pbr035823-v2.1-Pbr032895-v2.1	0.367327	2.61206	0.140627
	Pbr036055-v2.1-Pbr007204-v2.1	0.358842	2.20772	0.16254
	Pbr038048-v2.1-Pbr004554-v2.1	0.0178617	0.187492	0.0952662
	Pbr038159-v2.1-Pbr004670-v2.1	0.0568389	0.213144	0.26667
	Pbr038181-v2.1-Pbr004691-v2.1	0.117897	0.411392	0.286581
	Pbr038286-v2.1-Pbr004789-v2.1	0.164092	0.778743	0.210715
	Pbr038286-v2.1-Pbr023001-v2.1	0.478004	4.42381	0.108053
	Pbr038655-v2.1-Pbr005206-v2.1	0.0540164	0.316936	0.170433
	Pbr038655-v2.1-Pbr031163-v2.1	0.206825	4.42068	0.0467858
	Pbr038673-v2.1-Pbr005231-v2.1	0.235554	0.814703	0.289129
	Pbr038674-v2.1-Pbr028150-v2.1	0.139441	0.980828	0.142166
	Pbr038842-v2.1-Pbr014743-v2.1	0.0516298	0.0549464	0.939639
	Pbr038854-v2.1-Pbr014733-v2.1	0.00432806	0.0152942	0.282987
	Pbr038923-v2.1-Pbr034886-v2.1	0.00244962	0.015948	0.1536
	Pbr040654-v2.1-Pbr019106-v2.1	0.0627684	0.276755	0.226801
	Pbr040981-v2.1-Pbr031570-v2.1	0.0177523	0.174288	0.101856
	Pbr041589-v2.1-Pbr032546-v2.1	0.47889	3.80765	0.125771
	Pbr041640-v2.1-Pbr035613-v2.1	0.074377	0.173845	0.427836
	Pbr041642-v2.1-Pbr035614-v2.1	0.393007	1.54734	0.253988
	Pbr041704-v2.1-Pbr035677-v2.1	0.0617254	0.190895	0.323347
	Pbr041890-v2.1-Pbr035879-v2.1	0.102779	0.494957	0.207653
	Pbr042720-v2.1-Pbr042196-v2.1	0.036202	0.253602	0.142751
	Pbr043224-v2.1-Pbr031849-v2.1	0.167605	0.363404	0.461207
	Pbr043590-v2.1-Pbr024508-v2.1	0.113554	0.252521	0.449682
	Pbr043876-v2.1-Pbr039232-v2.1	0.0346406	0.197031	0.175813
	Pbr044439-v2.1-Pbr034853-v2.1	0.416866	2.13992	0.194805
	Pbr045728-v2.1-Pbr023120-v2.1	0.303709	4.38022	0.0693364
	Pbr046339-v2.1-Pbr003322-v2.1	0.0271084	0.115942	0.23381
TD	Pbr000453-v2.1-Pbr000454-v2.1	0.228851	1.09811	0.208404
	Pbr000737-v2.1-Pbr000738-v2.1	0.235609	3.38919	0.0695178
	Pbr000739-v2.1-Pbr000740-v2.1	0.0410217	0.131604	0.311705
	Pbr000740-v2.1-Pbr000741-v2.1	0.147159	0.743016	0.198057
	Pbr003226-v2.1-Pbr003227-v2.1	0.0220536	0.0985488	0.223783
	Pbr004691-v2.1-Pbr004690-v2.1	0.0990328	0.359097	0.275783
	Pbr004786-v2.1-Pbr004785-v2.1	0.320093	1.21314	0.263854
	Pbr004787-v2.1-Pbr004786-v2.1	0.0569143	0.0926015	0.614615
	Pbr005779-v2.1-Pbr005780-v2.1	0.0123284	0.0464178	0.265596
	Pbr006818-v2.1-Pbr006817-v2.1	0.0357078	0.0833614	0.428349
	Pbr007204-v2.1-Pbr007205-v2.1	0.12726	0.668657	0.190322
	Pbr007205-v2.1-Pbr007206-v2.1	0.125014	0.790676	0.158111
	Pbr011831-v2.1-Pbr011832-v2.1	0.209616	0.80053	0.261847
	Pbr011832-v2.1-Pbr011833-v2.1	0.67027	1.34441	0.498562
	Pbr012514-v2.1-Pbr012513-v2.1	0.00546988	0.024229	0.225758
	Pbr012515-v2.1-Pbr012514-v2.1	0.00632644	0.0250009	0.253049
	Pbr013219-v2.1-Pbr013218-v2.1	0.0669928	0.0932223	0.718635
	Pbr013220-v2.1-Pbr013219-v2.1	0.668667	2.46425	0.271347
	Pbr014733-v2.1-Pbr014734-v2.1	0.132719	0.511169	0.259639
	Pbr017558-v2.1-Pbr017559-v2.1	0.104519	0.268604	0.389119
	Pbr017562-v2.1-Pbr017563-v2.1	0.0121043	0.0230288	0.525614
	Pbr017563-v2.1-Pbr017564-v2.1	0.123837	0.196602	0.629886
	Pbr022998-v2.1-Pbr022997-v2.1	0.0207897	0.0384304	0.540969
	Pbr023001-v2.1-Pbr023000-v2.1	0.504119	2.56183	0.196781
	Pbr023002-v2.1-Pbr023001-v2.1	0.498182	4.43555	0.112316
	Pbr024154-v2.1-Pbr024155-v2.1	0.0977365	0.168736	0.579227
	Pbr024158-v2.1-Pbr024157-v2.1	0.102066	0.165895	0.615242
	Pbr024754-v2.1-Pbr024755-v2.1	0.36076	1.37487	0.262395
	Pbr024755-v2.1-Pbr024756-v2.1	0.208744	0.528874	0.394695
	Pbr024756-v2.1-Pbr024757-v2.1	0.0359676	0.0579079	0.621118
	Pbr028150-v2.1-Pbr005231-v2.1	0.193298	0.889636	0.217278
	Pbr029196-v2.1-Pbr006864-v2.1	0.101849	0.161552	0.630439
	Pbr029229-v2.1-Pbr029228-v2.1	0.0294985	0.0862746	0.341914
	Pbr029230-v2.1-Pbr029229-v2.1	0.0870653	0.535903	0.162465
	Pbr029231-v2.1-Pbr029230-v2.1	0.0139274	0.0224158	0.62132
	Pbr029232-v2.1-Pbr029231-v2.1	0.0284366	0.095718	0.297087
	Pbr031057-v2.1-Pbr031056-v2.1	0.167916	0.747678	0.224583
	Pbr031058-v2.1-Pbr031057-v2.1	0.0648863	0.152302	0.426038
	Pbr031341-v2.1-Pbr031340-v2.1	0.0678119	0.165897	0.408759
	Pbr035599-v2.1-Pbr035600-v2.1	0.0400469	0.0499659	0.801486
	Pbr035600-v2.1-Pbr035601-v2.1	0.0324291	0.0482697	0.671832
	Pbr035603-v2.1-Pbr035604-v2.1	0.0397167	0.056196	0.706754
	Pbr035671-v2.1-Pbr035672-v2.1	0.371819	1.82092	0.204193
	Pbr035823-v2.1-Pbr035824-v2.1	0.157387	0.322214	0.488456
	Pbr036047-v2.1-Pbr036048-v2.1	0.14288	0.694906	0.205611
	Pbr036788-v2.1-Pbr036789-v2.1	0.154926	0.576375	0.268794
	Pbr037013-v2.1-Pbr037014-v2.1	0.317258	0.868414	0.365331
	Pbr037014-v2.1-Pbr037015-v2.1	0.0732225	0.0679573	1.07748
	Pbr038205-v2.1-Pbr038204-v2.1	0.0544355	0.130606	0.416792
	Pbr038674-v2.1-Pbr038673-v2.1	0.45857	2.05415	0.223241
	Pbr038854-v2.1-Pbr038853-v2.1	0.126319	0.484637	0.260647
	Pbr041642-v2.1-Pbr041643-v2.1	0.232342	0.556348	0.417619
	Pbr041704-v2.1-Pbr041705-v2.1	0.0744509	0.10876	0.684542
	Pbr043225-v2.1-Pbr043226-v2.1	0.0895031	0.184661	0.484689
	Pbr043590-v2.1-Pbr043589-v2.1	0.0349504	0.0498854	0.700615
	Pbr044949-v2.1-Pbr044948-v2.1	NA	NA	NA
	Pbr044987-v2.1-Pbr044988-v2.1	0.173025	2.2048	0.0784767
	Pbr044988-v2.1-Pbr044989-v2.1	0.164611	1.48513	0.110839
	Pbr045373-v2.1-Pbr045374-v2.1	0.18508	0.346508	0.534128
	Pbr045814-v2.1-Pbr045815-v2.1	0.298566	0.956808	0.312044
PD	Pbr000451-v2.1-Pbr000453-v2.1	0.124127	0.226269	0.548579
	Pbr002772-v2.1-Pbr002776-v2.1	0.0119292	0.0432146	0.276044
	Pbr004789-v2.1-Pbr004787-v2.1	0.00936976	0.0246196	0.380581
	Pbr005231-v2.1-Pbr005223-v2.1	0.185309	1.06591	0.173851
	Pbr007582-v2.1-Pbr007584-v2.1	0.0822149	0.180114	0.456461
	Pbr007582-v2.1-Pbr007585-v2.1	0.0626	0.168228	0.372115
	Pbr007968-v2.1-Pbr007964-v2.1	0.322826	0.875276	0.368828
	Pbr007970-v2.1-Pbr007968-v2.1	0.370254	1.37511	0.269253
	Pbr008215-v2.1-Pbr008219-v2.1	0.0318008	0.0894992	0.355319
	Pbr008262-v2.1-Pbr008264-v2.1	0.0304234	0.457625	0.0664811
	Pbr011828-v2.1-Pbr011831-v2.1	0.0982169	0.170512	0.576011
	Pbr012109-v2.1-Pbr012112-v2.1	0.0017913	0.010675	0.167803
	Pbr012513-v2.1-Pbr012511-v2.1	0.0176953	0.206082	0.0858657
	Pbr012516-v2.1-Pbr012514-v2.1	0.237504	1.14313	0.207767
	Pbr013218-v2.1-Pbr013216-v2.1	0.0227728	0.0133565	1.70499
	Pbr014734-v2.1-Pbr014743-v2.1	0.280919	1.33218	0.210871
	Pbr018690-v2.1-Pbr018683-v2.1	0.484243	1.68405	0.287547
	Pbr018692-v2.1-Pbr018690-v2.1	0.197115	0.908335	0.217007
	Pbr021853-v2.1-Pbr021846-v2.1	0.355959	1.87489	0.189856
	Pbr022997-v2.1-Pbr022995-v2.1	0.0332402	0.0514483	0.646091
	Pbr030614-v2.1-Pbr030616-v2.1	0.608857	1.89827	0.320743
	Pbr030768-v2.1-Pbr030771-v2.1	0.151205	0.45358	0.333358
	Pbr030769-v2.1-Pbr030771-v2.1	0.139	0.45317	0.306728
	Pbr031052-v2.1-Pbr031047-v2.1	0.0964436	0.111645	0.863844
	Pbr031054-v2.1-Pbr031052-v2.1	0.142134	0.625481	0.227239
	Pbr031071-v2.1-Pbr031069-v2.1	0.0225537	0.0220091	1.02475
	Pbr032144-v2.1-Pbr042991-v2.1	0.00169241	0.0169672	0.0997457
	Pbr032546-v2.1-Pbr032543-v2.1	0.00378183	0.00661406	0.571786
	Pbr032547-v2.1-Pbr032544-v2.1	0.00544902	0.00675659	0.806474
	Pbr035665-v2.1-Pbr035667-v2.1	0.35963	1.77475	0.202637
	Pbr035666-v2.1-Pbr035669-v2.1	0.29063	0.584096	0.497573
	Pbr035667-v2.1-Pbr035669-v2.1	0.284941	3.15356	0.0903553
	Pbr035669-v2.1-Pbr035671-v2.1	0.362935	2.63711	0.137626
	Pbr035677-v2.1-Pbr035680-v2.1	0.248288	0.62239	0.398927
	Pbr038204-v2.1-Pbr038202-v2.1	0.0578468	0.109422	0.528656
	Pbr042091-v2.1-Pbr042094-v2.1	0.0454679	0.0544343	0.835281
	Pbr043224-v2.1-Pbr043226-v2.1	0.23109	0.507935	0.45496
	Pbr044986-v2.1-Pbr044988-v2.1	0.170491	1.05013	0.162352
TRD	Pbr002209-v2.1-Pbr023000-v2.1	0.171533	0.552651	0.310383
	Pbr002714-v2.1-Pbr032598-v2.1	0.0276401	0.176946	0.156207
	Pbr005097-v2.1-Pbr038571-v2.1	0.0552679	0.130047	0.424985
	Pbr006395-v2.1-Pbr031341-v2.1	0.165386	0.692283	0.238899
	Pbr007710-v2.1-Pbr013415-v2.1	0.018225	0.251176	0.0725587
	Pbr007959-v2.1-Pbr025127-v2.1	0.534625	4.31612	0.123867
	Pbr010575-v2.1-Pbr010911-v2.1	0.00945075	0.0465299	0.203111
	Pbr011349-v2.1-Pbr035665-v2.1	0.355613	1.96008	0.181427
	Pbr013701-v2.1-Pbr031195-v2.1	0.422073	3.65463	0.11549
	Pbr014239-v2.1-Pbr025127-v2.1	0.535738	4.31995	0.124015
	Pbr015216-v2.1-Pbr005231-v2.1	0.186961	0.973357	0.192078
	Pbr016159-v2.1-Pbr001310-v2.1	0.0407548	0.235223	0.17326
	Pbr016770-v2.1-Pbr031570-v2.1	0.000894193	0.00303918	0.294222
	Pbr016843-v2.1-Pbr038181-v2.1	0.246068	1.44166	0.170683
	Pbr019057-v2.1-Pbr044691-v2.1	0.0964526	0.196583	0.490647
	Pbr021383-v2.1-Pbr007334-v2.1	NA	0.00258849	4.28908e-13
	Pbr021566-v2.1-Pbr031570-v2.1	0.162965	1.04732	0.155602
	Pbr022064-v2.1-Pbr044691-v2.1	0.171132	0.485206	0.3527
	Pbr022466-v2.1-Pbr029052-v2.1	0.41813	2.17578	0.192174
	Pbr023072-v2.1-Pbr023000-v2.1	0.242437	1.12036	0.216391
	Pbr026585-v2.1-Pbr002023-v2.1	0.698548	3.47342	0.201112
	Pbr028674-v2.1-Pbr028655-v2.1	0.276034	0.303121	0.91064
	Pbr028812-v2.1-Pbr035665-v2.1	0.380924	1.39342	0.273373
	Pbr030606-v2.1-Pbr030616-v2.1	0.0298403	0.0594164	0.502224
	Pbr030810-v2.1-Pbr031341-v2.1	0.218456	0.736177	0.296744
	Pbr031048-v2.1-Pbr031071-v2.1	0.357483	0.826116	0.432727
	Pbr031298-v2.1-Pbr003226-v2.1	0.299581	2.10441	0.142358
	Pbr033389-v2.1-Pbr031570-v2.1	0.0627764	0.240923	0.260566
	Pbr036932-v2.1-Pbr006257-v2.1	1.03349	2.30373	0.448615
	Pbr037065-v2.1-Pbr035667-v2.1	0.29185	0.919811	0.317294
	Pbr038944-v2.1-Pbr044439-v2.1	0.938633	3.46378	0.270985
	Pbr038992-v2.1-Pbr036788-v2.1	0.145882	0.357598	0.407951
	Pbr040087-v2.1-Pbr011917-v2.1	0.00712982	0.00535092	1.33245
	Pbr041091-v2.1-Pbr041589-v2.1	0.70596	4.34807	0.162362
	Pbr041695-v2.1-Pbr035667-v2.1	0.218728	3.90341	0.056035
	Pbr042121-v2.1-Pbr000451-v2.1	0.443579	1.95131	0.227324
	Pbr042122-v2.1-Pbr000454-v2.1	0.519182	3.57917	0.145056
	Pbr042129-v2.1-Pbr043876-v2.1	0.477309	4.44805	0.107307
	Pbr042346-v2.1-Pbr031570-v2.1	0.192288	1.4198	0.135433
	Pbr043699-v2.1-Pbr023000-v2.1	0.228717	0.729806	0.313395
	Pbr043836-v2.1-Pbr000454-v2.1	0.413004	4.00665	0.10308
	Pbr043837-v2.1-Pbr000454-v2.1	0.35659	3.1264	0.114058
DSD	Pbr000123-v2.1-Pbr029230-v2.1	0.397038	2.86224	0.138716
	Pbr000140-v2.1-Pbr025127-v2.1	0.511848	4.25487	0.120297
	Pbr000260-v2.1-Pbr038992-v2.1	0.146188	0.363637	0.402016
	Pbr000451-v2.1-Pbr030606-v2.1	0.157781	1.17233	0.134588
	Pbr000453-v2.1-Pbr030606-v2.1	0.265367	0.788366	0.336604
	Pbr000454-v2.1-Pbr030606-v2.1	0.159865	0.749835	0.2132
	Pbr000737-v2.1-Pbr036788-v2.1	0.324403	1.45883	0.222371
	Pbr000738-v2.1-Pbr000740-v2.1	0.028702	0.126883	0.226208
	Pbr000739-v2.1-Pbr000741-v2.1	0.193731	0.928511	0.208646
	Pbr000740-v2.1-Pbr000737-v2.1	0.352645	4.38127	0.0804891
	Pbr000741-v2.1-Pbr036788-v2.1	0.413052	2.58861	0.159565
	Pbr001310-v2.1-Pbr021070-v2.1	0.268012	4.41054	0.0607664
	Pbr001477-v2.1-Pbr006358-v2.1	0.641729	4.43893	0.144569
	Pbr001517-v2.1-Pbr006257-v2.1	0.434097	4.54198	0.0955742
	Pbr002023-v2.1-Pbr011917-v2.1	0.527566	4.35947	0.121016
	Pbr002209-v2.1-Pbr022998-v2.1	0.175749	0.538965	0.326086
	Pbr002369-v2.1-Pbr035824-v2.1	0.332837	4.33691	0.0767451
	Pbr002713-v2.1-Pbr012109-v2.1	0.434655	3.72697	0.116624
	Pbr002714-v2.1-Pbr010704-v2.1	0.1964	3.38046	0.0580986
	Pbr002736-v2.1-Pbr017195-v2.1	0.337081	4.31145	0.0781827
	Pbr002771-v2.1-Pbr032544-v2.1	0.088689	0.244549	0.362664
	Pbr002772-v2.1-Pbr032544-v2.1	0.0443565	0.192189	0.230796
	Pbr002776-v2.1-Pbr032544-v2.1	0.047316	0.167877	0.281849
	Pbr003007-v2.1-Pbr007959-v2.1	0.20894	7.79551	0.0268026
	Pbr003226-v2.1-Pbr011832-v2.1	0.10189	0.700535	0.145446
	Pbr003227-v2.1-Pbr011828-v2.1	0.0531747	0.235681	0.225622
	Pbr003322-v2.1-Pbr035614-v2.1	0.679123	3.55847	0.190847
	Pbr003505-v2.1-Pbr041689-v2.1	0.522387	4.29579	0.121604
	Pbr003656-v2.1-Pbr045814-v2.1	0.353345	4.27678	0.0826194
	Pbr004554-v2.1-Pbr010704-v2.1	1.08513	4.3187	0.251262
	Pbr004670-v2.1-Pbr005206-v2.1	0.324548	4.06019	0.0799341
	Pbr004690-v2.1-Pbr038181-v2.1	0.126389	0.510231	0.24771
	Pbr004691-v2.1-Pbr038205-v2.1	0.202842	1.05561	0.192156
	Pbr004785-v2.1-Pbr038286-v2.1	0.286598	1.29756	0.220875
	Pbr004786-v2.1-Pbr038286-v2.1	0.171423	1.20343	0.142445
	Pbr004787-v2.1-Pbr038286-v2.1	0.173061	0.750935	0.230461
	Pbr004789-v2.1-Pbr000454-v2.1	0.383071	3.37901	0.113368
	Pbr005097-v2.1-Pbr000737-v2.1	0.404992	3.87279	0.104574
	Pbr005206-v2.1-Pbr001517-v2.1	0.399655	4.42493	0.090319
	Pbr005223-v2.1-Pbr005780-v2.1	0.162529	0.551563	0.29467
	Pbr005231-v2.1-Pbr005779-v2.1	0.172473	1.13226	0.152327
	Pbr005537-v2.1-Pbr006257-v2.1	0.430622	4.3215	0.0996464
	Pbr005757-v2.1-Pbr012912-v2.1	0.45375	4.31128	0.105247
	Pbr005779-v2.1-Pbr038673-v2.1	0.209834	0.631284	0.332393
	Pbr005780-v2.1-Pbr038673-v2.1	0.214304	0.627184	0.341692
	Pbr005872-v2.1-Pbr022995-v2.1	0.62389	3.43689	0.181528
	Pbr005875-v2.1-Pbr023072-v2.1	0.430529	1.68383	0.255684
	Pbr005878-v2.1-Pbr022998-v2.1	0.513407	4.25896	0.120548
	Pbr006347-v2.1-Pbr012912-v2.1	0.463634	4.24235	0.109287
	Pbr006358-v2.1-Pbr031054-v2.1	0.111665	0.899773	0.124103
	Pbr006395-v2.1-Pbr030810-v2.1	0.194112	0.744974	0.260562
	Pbr006594-v2.1-Pbr013415-v2.1	0.315726	4.33632	0.0728099
	Pbr006692-v2.1-Pbr042720-v2.1	0.267585	4.16705	0.0642144
	Pbr006817-v2.1-Pbr020905-v2.1	0.0358253	0.135528	0.264338
	Pbr006818-v2.1-Pbr020905-v2.1	0.0200863	0.112407	0.178692
	Pbr006861-v2.1-Pbr030771-v2.1	0.588282	4.26112	0.138058
	Pbr006864-v2.1-Pbr020847-v2.1	0.0866577	0.398993	0.217191
	Pbr007204-v2.1-Pbr007206-v2.1	0.146858	0.871326	0.168546
	Pbr007205-v2.1-Pbr036055-v2.1	0.336795	1.71175	0.196755
	Pbr007206-v2.1-Pbr036048-v2.1	0.370044	2.68894	0.137617
	Pbr007334-v2.1-Pbr032870-v2.1	0.256117	2.00574	0.127692
	Pbr007582-v2.1-Pbr021780-v2.1	0.307112	4.35133	0.0705787
	Pbr007584-v2.1-Pbr042843-v2.1	0.382895	3.85052	0.0994396
	Pbr007585-v2.1-Pbr021780-v2.1	0.343541	3.87594	0.0886344
	Pbr007709-v2.1-Pbr015711-v2.1	0.385287	4.01809	0.095888
	Pbr007710-v2.1-Pbr006594-v2.1	0.203421	3.50691	0.0580056
	Pbr007959-v2.1-Pbr014239-v2.1	0.0971961	0.286859	0.338829
	Pbr007964-v2.1-Pbr007970-v2.1	0.0560732	0.167334	0.335097
	Pbr007965-v2.1-Pbr007970-v2.1	0.0873486	0.166253	0.525396
	Pbr007968-v2.1-Pbr014244-v2.1	0.331788	1.1332	0.292788
	Pbr007970-v2.1-Pbr000123-v2.1	0.648143	4.41518	0.146799
	Pbr008215-v2.1-Pbr020905-v2.1	0.372402	4.43005	0.0840628
	Pbr008219-v2.1-Pbr020905-v2.1	0.371224	2.59102	0.143274
	Pbr008262-v2.1-Pbr012513-v2.1	0.0347278	0.25172	0.137962
	Pbr008264-v2.1-Pbr012511-v2.1	0.0489957	0.252304	0.194193
	Pbr009319-v2.1-Pbr023120-v2.1	0.509809	4.31372	0.118183
	Pbr009484-v2.1-Pbr006358-v2.1	0.611131	4.13329	0.147856
	Pbr010575-v2.1-Pbr011068-v2.1	0.00965437	0.0501826	0.192385
	Pbr010704-v2.1-Pbr006358-v2.1	0.556832	4.42828	0.125745
	Pbr010911-v2.1-Pbr041689-v2.1	0.371212	4.36461	0.0850503
	Pbr011068-v2.1-Pbr041689-v2.1	0.368106	4.35484	0.084528
	Pbr011349-v2.1-Pbr028812-v2.1	0.256467	0.904956	0.283402
	Pbr011828-v2.1-Pbr011832-v2.1	0.124129	0.72583	0.171016
	Pbr011831-v2.1-Pbr003226-v2.1	0.130047	0.496871	0.261732
	Pbr011832-v2.1-Pbr031298-v2.1	0.272467	2.50686	0.108689
	Pbr011833-v2.1-Pbr003226-v2.1	0.729501	1.55724	0.468458
	Pbr012109-v2.1-Pbr030623-v2.1	0.158518	0.790642	0.200493
	Pbr012112-v2.1-Pbr030623-v2.1	0.158479	0.795343	0.199259
	Pbr012303-v2.1-Pbr017562-v2.1	0.86837	4.05034	0.214394
	Pbr012511-v2.1-Pbr012514-v2.1	0.0155202	0.214948	0.0722043
	Pbr012513-v2.1-Pbr012515-v2.1	0.000933608	0.0165131	0.0565376
	Pbr012516-v2.1-Pbr008264-v2.1	0.172931	0.910303	0.189971
	Pbr012912-v2.1-Pbr045374-v2.1	0.0489203	0.274053	0.178506
	Pbr013216-v2.1-Pbr013219-v2.1	0.0687891	0.0963454	0.713985
	Pbr013218-v2.1-Pbr035671-v2.1	0.44043	3.31592	0.132823
	Pbr013219-v2.1-Pbr035671-v2.1	0.440693	2.02066	0.218094
	Pbr013220-v2.1-Pbr035665-v2.1	0.609885	3.87881	0.157235
	Pbr013415-v2.1-Pbr015711-v2.1	0.312174	4.29495	0.0726839
	Pbr013701-v2.1-Pbr003227-v2.1	0.369801	2.89514	0.127732
	Pbr014239-v2.1-Pbr042991-v2.1	0.543211	4.31573	0.125868
	Pbr014244-v2.1-Pbr034853-v2.1	0.650178	4.39788	0.147839
	Pbr014733-v2.1-Pbr038853-v2.1	0.131629	0.461603	0.285156
	Pbr014734-v2.1-Pbr038853-v2.1	0.00703932	0.016074	0.437931
	Pbr014743-v2.1-Pbr014733-v2.1	0.274617	1.22178	0.224769
	Pbr014956-v2.1-Pbr043226-v2.1	0.110486	0.546587	0.202137
	Pbr015216-v2.1-Pbr005779-v2.1	0.205203	0.598834	0.342671
	Pbr016159-v2.1-Pbr042196-v2.1	0.188849	1.17323	0.160965
	Pbr016335-v2.1-Pbr006257-v2.1	0.4163	4.47728	0.0929806
	Pbr016770-v2.1-Pbr040981-v2.1	0.0168276	0.177126	0.0950034
	Pbr016843-v2.1-Pbr038202-v2.1	0.267233	1.47819	0.180784
	Pbr017195-v2.1-Pbr032576-v2.1	0.332281	4.20521	0.0790166
	Pbr017558-v2.1-Pbr017564-v2.1	0.104906	0.245057	0.42809
	Pbr017559-v2.1-Pbr017563-v2.1	0.0426149	0.0836813	0.509253
	Pbr017562-v2.1-Pbr017558-v2.1	0.116792	0.253589	0.460557
	Pbr017563-v2.1-Pbr017558-v2.1	0.113553	0.233803	0.485678
	Pbr017564-v2.1-Pbr032979-v2.1	0.00268159	0.0107887	0.248556
	Pbr017889-v2.1-Pbr012912-v2.1	0.475252	4.25967	0.11157
	Pbr018683-v2.1-Pbr036057-v2.1	0.259278	1.1938	0.217186
	Pbr018690-v2.1-Pbr036048-v2.1	0.103874	0.398197	0.260862
	Pbr018692-v2.1-Pbr036048-v2.1	0.150458	0.737537	0.204
	Pbr019057-v2.1-Pbr024155-v2.1	0.0796156	0.0778603	1.02254
	Pbr019106-v2.1-Pbr024508-v2.1	0.627067	4.36004	0.143821
	Pbr020819-v2.1-Pbr029228-v2.1	0.0494067	0.189337	0.260945
	Pbr020847-v2.1-Pbr003227-v2.1	0.70532	4.36631	0.161537
	Pbr020854-v2.1-Pbr030771-v2.1	0.590403	2.45659	0.240335
	Pbr021041-v2.1-Pbr036789-v2.1	0.121689	0.337962	0.360066
	Pbr021070-v2.1-Pbr042196-v2.1	0.235006	4.40522	0.0533471
	Pbr021229-v2.1-Pbr007709-v2.1	0.828202	3.70971	0.223253
	Pbr021339-v2.1-Pbr043876-v2.1	0.553455	4.44724	0.124449
	Pbr021383-v2.1-Pbr032870-v2.1	0.256154	1.96923	0.130078
	Pbr021566-v2.1-Pbr042346-v2.1	0.0273704	0.053792	0.508819
	Pbr021780-v2.1-Pbr031341-v2.1	0.677374	4.32772	0.15652
	Pbr021846-v2.1-Pbr038853-v2.1	0.152221	0.435681	0.349385
	Pbr021853-v2.1-Pbr038854-v2.1	0.304557	1.20075	0.25364
	Pbr022064-v2.1-Pbr024157-v2.1	0.16167	0.688569	0.234791
	Pbr022466-v2.1-Pbr002023-v2.1	0.734614	4.37356	0.167967
	Pbr022995-v2.1-Pbr022998-v2.1	0.0187929	0.0349951	0.537013
	Pbr022997-v2.1-Pbr023002-v2.1	0.00175735	0.0162958	0.107841
	Pbr022998-v2.1-Pbr023002-v2.1	0.0207911	0.0384352	0.540939
	Pbr023000-v2.1-Pbr023002-v2.1	0.0485104	0.153057	0.316944
	Pbr023001-v2.1-Pbr022995-v2.1	0.474035	4.44398	0.106669
	Pbr023072-v2.1-Pbr002209-v2.1	0.256262	0.78413	0.32681
	Pbr023562-v2.1-Pbr023120-v2.1	0.503817	4.31554	0.116745
	Pbr024154-v2.1-Pbr024158-v2.1	0.0276741	0.0182029	1.52031
	Pbr024155-v2.1-Pbr044691-v2.1	0.0597973	0.198235	0.301649
	Pbr024157-v2.1-Pbr044691-v2.1	0.10658	0.297918	0.357749
	Pbr024158-v2.1-Pbr024155-v2.1	0.0986755	0.187179	0.527172
	Pbr024508-v2.1-Pbr024755-v2.1	0.170844	0.449867	0.379766
	Pbr024754-v2.1-Pbr043589-v2.1	0.34004	1.42489	0.238643
	Pbr024755-v2.1-Pbr043590-v2.1	0.174962	0.468156	0.373725
	Pbr024756-v2.1-Pbr043589-v2.1	0.233332	0.624228	0.373794
	Pbr024757-v2.1-Pbr043589-v2.1	0.232825	0.63926	0.36421
	Pbr024942-v2.1-Pbr032547-v2.1	0.945842	4.25857	0.222103
	Pbr025127-v2.1-Pbr038923-v2.1	0.500451	4.35504	0.114913
	Pbr025323-v2.1-Pbr030606-v2.1	0.482497	1.50951	0.319638
	Pbr025330-v2.1-Pbr045728-v2.1	0.059323	0.249404	0.237859
	Pbr025892-v2.1-Pbr046216-v2.1	0.0154571	0.143089	0.108025
	Pbr026214-v2.1-Pbr041689-v2.1	0.485107	3.75445	0.129209
	Pbr026584-v2.1-Pbr020854-v2.1	0.492658	3.67537	0.134043
	Pbr026585-v2.1-Pbr034685-v2.1	0.681197	3.43247	0.198457
	Pbr026821-v2.1-Pbr023120-v2.1	0.51065	4.33068	0.117914
	Pbr027797-v2.1-Pbr012112-v2.1	0.117588	0.306189	0.384039
	Pbr028150-v2.1-Pbr015216-v2.1	0.238734	0.716489	0.3332
	Pbr028390-v2.1-Pbr012511-v2.1	0.39646	2.57732	0.153826
	Pbr028655-v2.1-Pbr044948-v2.1	0.536273	1.46343	0.366448
	Pbr028673-v2.1-Pbr044948-v2.1	0.272313	0.48636	0.559899
	Pbr028674-v2.1-Pbr044948-v2.1	0.0551513	0.11573	0.47655
	Pbr028812-v2.1-Pbr035667-v2.1	0.461692	1.46446	0.315264
	Pbr029052-v2.1-Pbr002023-v2.1	0.648523	4.3269	0.149882
	Pbr029196-v2.1-Pbr011832-v2.1	0.670807	3.52489	0.190306
	Pbr029228-v2.1-Pbr029231-v2.1	0.0998316	0.516747	0.193192
	Pbr029229-v2.1-Pbr029231-v2.1	0.0861726	0.510058	0.168946
	Pbr029230-v2.1-Pbr029232-v2.1	0.0324274	0.106145	0.305502
	Pbr029232-v2.1-Pbr029229-v2.1	0.0940586	0.457564	0.205564
	Pbr030606-v2.1-Pbr038286-v2.1	0.458633	4.41759	0.10382
	Pbr030614-v2.1-Pbr030606-v2.1	0.626407	3.49881	0.179034
	Pbr030616-v2.1-Pbr038286-v2.1	0.457795	4.36716	0.104827
	Pbr030623-v2.1-Pbr017564-v2.1	0.138235	0.447451	0.308938
	Pbr030768-v2.1-Pbr034808-v2.1	0.563175	3.51315	0.160305
	Pbr030769-v2.1-Pbr020854-v2.1	0.526822	3.99457	0.131884
	Pbr030771-v2.1-Pbr016770-v2.1	0.670407	4.2969	0.156021
	Pbr030810-v2.1-Pbr031340-v2.1	0.221631	0.784919	0.282361
	Pbr030828-v2.1-Pbr002023-v2.1	0.633409	4.34313	0.145842
	Pbr031047-v2.1-Pbr031056-v2.1	0.100867	0.102621	0.982905
	Pbr031048-v2.1-Pbr006347-v2.1	0.36263	1.38939	0.260999
	Pbr031052-v2.1-Pbr031056-v2.1	0.0130893	0.0201702	0.648945
	Pbr031054-v2.1-Pbr031056-v2.1	0.146656	0.626629	0.234039
	Pbr031057-v2.1-Pbr006358-v2.1	0.1114	0.356337	0.312625
	Pbr031058-v2.1-Pbr031054-v2.1	0.108	0.579402	0.186399
	Pbr031069-v2.1-Pbr006347-v2.1	0.0636917	0.244933	0.260037
	Pbr031071-v2.1-Pbr045374-v2.1	0.443525	4.25509	0.104234
	Pbr031163-v2.1-Pbr038159-v2.1	0.386661	4.45935	0.086708
	Pbr031195-v2.1-Pbr032870-v2.1	0.595333	4.46811	0.13324
	Pbr031298-v2.1-Pbr003227-v2.1	0.300542	2.15688	0.139341
	Pbr031340-v2.1-Pbr021780-v2.1	0.586486	3.78214	0.155067
	Pbr031570-v2.1-Pbr044726-v2.1	0.176828	1.32336	0.13362
	Pbr031713-v2.1-Pbr007334-v2.1	0.713557	2.41025	0.296051
	Pbr031849-v2.1-Pbr042499-v2.1	0.180567	0.617429	0.292449
	Pbr032144-v2.1-Pbr038923-v2.1	0.495916	4.33936	0.114283
	Pbr032474-v2.1-Pbr002023-v2.1	0.563342	4.3623	0.129139
	Pbr032543-v2.1-Pbr041589-v2.1	0.487625	4.159	0.117246
	Pbr032544-v2.1-Pbr035879-v2.1	0.0851234	0.705376	0.120678
	Pbr032546-v2.1-Pbr041091-v2.1	0.53692	3.7577	0.142885
	Pbr032547-v2.1-Pbr035879-v2.1	0.0976289	0.576581	0.169324
	Pbr032576-v2.1-Pbr011917-v2.1	0.367636	4.25549	0.086391
	Pbr032598-v2.1-Pbr006358-v2.1	0.576132	2.52813	0.227889
	Pbr032870-v2.1-Pbr017558-v2.1	0.537666	4.40322	0.122107
	Pbr032895-v2.1-Pbr024756-v2.1	0.396355	3.61847	0.109537
	Pbr032979-v2.1-Pbr017559-v2.1	0.110993	0.262661	0.422573
	Pbr033278-v2.1-Pbr040981-v2.1	0.185138	1.40565	0.13171
	Pbr033389-v2.1-Pbr016770-v2.1	0.0627764	0.240923	0.260566
	Pbr034536-v2.1-Pbr038159-v2.1	0.290906	3.74079	0.077766
	Pbr034685-v2.1-Pbr017195-v2.1	0.495736	4.3395	0.114238
	Pbr034808-v2.1-Pbr030771-v2.1	0.633708	4.29547	0.147529
	Pbr034853-v2.1-Pbr029231-v2.1	0.399714	3.50565	0.11402
	Pbr034886-v2.1-Pbr042991-v2.1	0.49585	4.33232	0.114454
	Pbr035599-v2.1-Pbr035601-v2.1	0.0378692	0.0401828	0.942423
	Pbr035600-v2.1-Pbr035603-v2.1	0.0634454	0.114419	0.554502
	Pbr035601-v2.1-Pbr035603-v2.1	0.0575869	0.124051	0.46422
	Pbr035603-v2.1-Pbr035667-v2.1	0.10041	0.217681	0.461268
	Pbr035604-v2.1-Pbr035599-v2.1	0.0700753	0.089619	0.781924
	Pbr035613-v2.1-Pbr040654-v2.1	0.503938	2.08317	0.241909
	Pbr035614-v2.1-Pbr041643-v2.1	0.195333	1.6764	0.116519
	Pbr035660-v2.1-Pbr041689-v2.1	0.031049	0.312989	0.0992016
	Pbr035665-v2.1-Pbr035671-v2.1	0.355987	3.11107	0.114426
	Pbr035666-v2.1-Pbr035672-v2.1	0.279979	0.762209	0.367326
	Pbr035669-v2.1-Pbr035672-v2.1	0.199898	0.699631	0.285719
	Pbr035671-v2.1-Pbr035667-v2.1	0.361508	4.47451	0.0807927
	Pbr035672-v2.1-Pbr035667-v2.1	0.273645	1.54989	0.176557
	Pbr035677-v2.1-Pbr041705-v2.1	0.0485657	0.176339	0.275411
	Pbr035680-v2.1-Pbr041704-v2.1	0.25538	0.656561	0.388966
	Pbr035823-v2.1-Pbr024508-v2.1	0.400921	4.40484	0.0910183
	Pbr035824-v2.1-Pbr043590-v2.1	0.357831	4.3915	0.0814828
	Pbr036047-v2.1-Pbr036055-v2.1	0.366735	4.11373	0.0891489
	Pbr036048-v2.1-Pbr036055-v2.1	0.373746	4.41279	0.084696
	Pbr036055-v2.1-Pbr036057-v2.1	0.165696	0.880705	0.18814
	Pbr036789-v2.1-Pbr038992-v2.1	0.181291	0.539615	0.335963
	Pbr036932-v2.1-Pbr037015-v2.1	0.914523	4.14157	0.220816
	Pbr037013-v2.1-Pbr037015-v2.1	0.100654	0.185635	0.542213
	Pbr037014-v2.1-Pbr011147-v2.1	0.454722	1.63231	0.278576
	Pbr037015-v2.1-Pbr016843-v2.1	0.637111	4.4144	0.144326
	Pbr037065-v2.1-Pbr035669-v2.1	0.056897	0.0634537	0.896669
	Pbr038048-v2.1-Pbr010704-v2.1	1.09709	4.31729	0.254116
	Pbr038159-v2.1-Pbr006257-v2.1	0.384054	4.47449	0.0858318
	Pbr038181-v2.1-Pbr038202-v2.1	0.170235	0.627055	0.271484
	Pbr038202-v2.1-Pbr038205-v2.1	0.0570597	0.114812	0.496983
	Pbr038280-v2.1-Pbr042499-v2.1	0.394929	4.42788	0.0891914
	Pbr038286-v2.1-Pbr000454-v2.1	0.48389	4.37885	0.110506
	Pbr038571-v2.1-Pbr000737-v2.1	0.508879	4.3945	0.115799
	Pbr038673-v2.1-Pbr005223-v2.1	0.244865	0.603775	0.405557
	Pbr038674-v2.1-Pbr015216-v2.1	0.431056	1.26612	0.340454
	Pbr038842-v2.1-Pbr038854-v2.1	0.239867	1.29158	0.185716
	Pbr038923-v2.1-Pbr042991-v2.1	0.495831	4.33701	0.114326
	Pbr039232-v2.1-Pbr042129-v2.1	0.491175	4.42811	0.110922
	Pbr040086-v2.1-Pbr002736-v2.1	0.383398	3.78299	0.101348
	Pbr040087-v2.1-Pbr017195-v2.1	0.0545938	0.150726	0.362205
	Pbr040654-v2.1-Pbr035824-v2.1	0.535397	4.46828	0.119822
	Pbr040981-v2.1-Pbr044726-v2.1	0.183541	1.33506	0.137477
	Pbr041091-v2.1-Pbr013415-v2.1	0.688507	4.32919	0.159038
	Pbr041238-v2.1-Pbr001517-v2.1	0.443072	4.48106	0.0988766
	Pbr041589-v2.1-Pbr013415-v2.1	0.749691	4.31222	0.173853
	Pbr041640-v2.1-Pbr035824-v2.1	0.492927	4.05332	0.12161
	Pbr041642-v2.1-Pbr024755-v2.1	0.595052	4.39208	0.135483
	Pbr041643-v2.1-Pbr015216-v2.1	0.710726	3.77255	0.188394
	Pbr041695-v2.1-Pbr035672-v2.1	0.108948	0.244986	0.444711
	Pbr041704-v2.1-Pbr011832-v2.1	0.972565	4.43101	0.219491
	Pbr041705-v2.1-Pbr011832-v2.1	0.94871	4.41846	0.214715
	Pbr042091-v2.1-Pbr044948-v2.1	0.461065	2.41001	0.191313
	Pbr042094-v2.1-Pbr044948-v2.1	0.443352	4.16117	0.106545
	Pbr042121-v2.1-Pbr043837-v2.1	0.124769	0.230343	0.541667
	Pbr042122-v2.1-Pbr043836-v2.1	0.160883	0.261198	0.615943
	Pbr042129-v2.1-Pbr024757-v2.1	0.938461	2.70117	0.347427
	Pbr042196-v2.1-Pbr042566-v2.1	0.236314	4.40589	0.053636
	Pbr042346-v2.1-Pbr016770-v2.1	0.19101	1.38457	0.137955
	Pbr042499-v2.1-Pbr043226-v2.1	0.116752	0.536322	0.21769
	Pbr042566-v2.1-Pbr042720-v2.1	0.240265	4.41961	0.0543633
	Pbr042843-v2.1-Pbr031341-v2.1	0.675143	4.32523	0.156094
	Pbr043224-v2.1-Pbr014956-v2.1	0.239368	1.22525	0.195363
	Pbr043225-v2.1-Pbr014956-v2.1	0.137411	0.416858	0.329636
	Pbr043226-v2.1-Pbr042196-v2.1	0.551964	4.39731	0.125523
	Pbr043590-v2.1-Pbr028150-v2.1	0.582643	2.81475	0.206997
	Pbr043699-v2.1-Pbr002209-v2.1	0.211636	0.678382	0.311972
	Pbr043836-v2.1-Pbr030616-v2.1	0.397622	4.01351	0.0990708
	Pbr043837-v2.1-Pbr030606-v2.1	0.412309	1.84786	0.223128
	Pbr043876-v2.1-Pbr015216-v2.1	0.937284	4.39041	0.213484
	Pbr044439-v2.1-Pbr029230-v2.1	0.456448	1.64477	0.277515
	Pbr044691-v2.1-Pbr031195-v2.1	0.553	4.37582	0.126376
	Pbr044948-v2.1-Pbr016843-v2.1	0.571161	4.40846	0.12956
	Pbr044949-v2.1-Pbr016843-v2.1	0.571161	4.40846	0.12956
	Pbr044986-v2.1-Pbr044989-v2.1	0.221228	3.69924	0.0598036
	Pbr044987-v2.1-Pbr044989-v2.1	0.147381	2.23624	0.0659057
	Pbr044988-v2.1-Pbr024508-v2.1	0.872028	4.34361	0.200761
	Pbr044989-v2.1-Pbr043590-v2.1	0.894193	4.32182	0.206902
	Pbr045373-v2.1-Pbr006347-v2.1	0.554633	4.11461	0.134796
	Pbr045374-v2.1-Pbr045451-v2.1	0.134263	0.433794	0.309509
	Pbr045451-v2.1-Pbr031071-v2.1	0.551455	4.05001	0.136161
	Pbr045728-v2.1-Pbr012912-v2.1	0.466925	4.29351	0.108751
	Pbr045814-v2.1-Pbr002023-v2.1	0.632361	4.34306	0.145603
	Pbr045815-v2.1-Pbr003656-v2.1	0.487426	3.73625	0.130459
	Pbr046216-v2.1-Pbr013415-v2.1	0.772562	1.66036	0.465297
	Pbr046339-v2.1-Pbr029229-v2.1	0.659418	3.23061	0.204116

## Sheet: European pear
Supplementary Table 9b Ka/Ks values of duplicated P450 gene pairs in European pear
	Sequence	Ka	Ks	Ka/Ks
WGD	pycom01g09420-pycom06g08240	0.159317	1.41902	0.112272
	pycom01g09420-pycom07g13270	0.0282078	0.23431	0.120387
	pycom01g09420-pycom14g10210	0.167958	1.24093	0.135349
	pycom01g11000-pycom07g15270	0.0456602	0.27191	0.167924
	pycom01g16970-pycom07g19970	0.176509	0.426758	0.413604
	pycom01g18400-pycom03g03690	0.451634	1.86146	0.242623
	pycom01g18400-pycom04g15800	0.448975	2.44307	0.183775
	pycom01g18400-pycom07g21480	0.045637	0.209514	0.217823
	pycom01g18400-pycom11g03990	0.417726	1.96907	0.212144
	pycom01g21200-pycom07g24880	0.232041	0.428653	0.541325
	pycom01g21400-pycom07g24940	0.0916179	0.319161	0.287059
	pycom02g07340-pycom09g09890	0.307648	2.77428	0.110893
	pycom02g13830-pycom05g07510	0.24026	2.80978	0.0855083
	pycom02g13830-pycom08g08190	0.25342	2.90193	0.0873282
	pycom02g18640-pycom07g07830	0.159	0.484054	0.328477
	pycom02g21180-pycom07g05280	0.0261541	0.319984	0.0817358
	pycom03g03690-pycom07g21480	0.461409	1.68839	0.273284
	pycom03g04120-pycom07g21130	0.417399	1.60681	0.259769
	pycom04g00270-pycom420g00590	0.0197357	0.172812	0.114203
	pycom04g07220-pycom06g05480	0.0745188	0.382044	0.195053
	pycom04g15800-pycom07g21480	0.42934	2.48813	0.172555
	pycom05g07510-pycom08g08190	0.200973	3.11884	0.0644383
	pycom06g08240-pycom07g13270	0.153432	1.66309	0.092257
	pycom06g11030-pycom07g15270	0.258561	1.84959	0.139794
	pycom06g13270-pycom111g00970	0.313355	2.5542	0.122682
	pycom10g04980-pycom02g10730	0.195063	2.7407	0.0711726
	pycom10g04980-pycom15g22000	0.277536	3.73067	0.074393
	pycom10g15440-pycom05g17500	0.0848635	0.227349	0.373274
	pycom10g20120-pycom05g24610	0.0320566	0.242674	0.132097
	pycom10g20130-pycom05g24620	0.0457517	0.216693	0.211136
	pycom11g03990-pycom04g15800	0.482864	3.63891	0.132695
	pycom11g03990-pycom07g21480	0.424092	1.81627	0.233497
	pycom11g04310-pycom03g04030	0.174363	0.779271	0.223752
	pycom11g04350-pycom03g04120	0.144075	0.475537	0.302974
	pycom11g04350-pycom07g21130	0.366843	1.61338	0.227376
	pycom11g06710-pycom03g05950	0.0487421	0.279128	0.174622
	pycom11g09750-pycom03g08310	0.411216	1.52386	0.269852
	pycom11g17500-pycom03g13950	0.433061	2.09818	0.206398
	pycom11g21600-pycom03g17310	0.145404	0.242931	0.598539
	pycom12g02100-pycom03g09580	0.257567	4.3514	0.0591916
	pycom12g23570-pycom04g21180	0.0413098	0.196551	0.210174
	pycom13g00410-pycom16g00310	0.0442723	0.14502	0.305283
	pycom13g02930-pycom16g03060	0.0636098	0.148396	0.428649
	pycom13g05100-pycom16g04960	0.206934	0.582889	0.355014
	pycom13g05170-pycom16g05000	0.249111	2.9479	0.0845045
	pycom13g09040-pycom16g08850	0.179813	0.753432	0.238659
	pycom13g10020-pycom16g09820	0.189046	0.552625	0.342088
	pycom13g10080-pycom16g09830	0.0869593	0.297177	0.292618
	pycom13g10320-pycom16g10160	0.23738	0.515927	0.460104
	pycom14g05060-pycom07g00490	0.49196	4.41947	0.111316
	pycom14g10210-pycom06g08240	0.0342843	0.325354	0.105375
	pycom14g10210-pycom07g13270	0.166695	1.1571	0.144063
	pycom14g13170-pycom06g13270	0.0490083	0.219017	0.223765
	pycom14g13170-pycom111g00970	0.29925	3.19462	0.0936732
	pycom14g13170-pycom17g00960	0.338708	4.40423	0.0769051
	pycom14g14080-pycom06g14640	0.199559	0.488944	0.408143
	pycom14g14100-pycom06g14670	0.100434	0.238115	0.421788
	pycom14g14150-pycom06g14730	0.0415514	0.242885	0.171075
	pycom14g17410-pycom06g17760	0.113122	0.502205	0.225251
	pycom14g17760-pycom06g18140	0.0365802	0.177518	0.206065
	pycom14g18450-pycom06g18960	0.0457034	0.304526	0.15008
	pycom14g18590-pycom06g19100	0.0530211	0.154459	0.343269
	pycom15g03000-pycom08g03050	0.0308895	0.290225	0.106433
	pycom15g03110-pycom08g03100	0.36461	2.43549	0.149707
	pycom15g03170-pycom08g03210	0.0433431	0.28045	0.154548
	pycom15g05410-pycom08g05270	0.0612702	0.156261	0.392101
	pycom15g07050-pycom08g07380	0.0456293	0.175591	0.259861
	pycom15g07050-pycom15g25350	0.360871	1.50094	0.24043
	pycom15g07740-pycom02g13830	0.239899	3.70262	0.0647916
	pycom15g07740-pycom05g07510	0.195146	2.14549	0.0909566
	pycom15g07740-pycom08g08190	0.0419302	0.163664	0.256198
	pycom15g15890-pycom02g03060	0.0427575	0.297922	0.143519
	pycom15g19370-pycom02g07340	0.165384	0.666868	0.248001
	pycom15g19370-pycom09g09890	0.247905	2.11373	0.117284
	pycom15g22000-pycom02g10730	0.0976634	0.35341	0.276346
	pycom15g22160-pycom02g10900	0.0410959	0.153872	0.267079
	pycom15g25360-pycom08g07380	0.344055	3.98823	0.0862675
	pycom15g38520-pycom08g21050	0.0569024	0.28805	0.197543
	pycom16g08850-pycom06g14730	0.537595	4.36415	0.123184
	pycom16g25780-pycom06g00890	0.03577	0.265393	0.134781
	pycom17g00860-pycom111g00820	0.238312	0.749959	0.317767
	pycom17g00960-pycom06g13270	0.334676	4.40668	0.0759474
	pycom17g00960-pycom111g00970	0.109401	0.358429	0.305223
	pycom17g09550-pycom09g03470	0.0215811	0.101145	0.213368
	pycom17g15910-pycom02g07340	0.302427	1.87953	0.160906
	pycom17g15910-pycom09g09890	0.0402439	0.238861	0.168483
	pycom17g18000-pycom09g11090	0.110954	0.316288	0.3508
	pycom17g27110-pycom09g19040	0.246667	0.546694	0.451197
TD	pycom01g21190-pycom01g21200	0.200189	0.277045	0.722586
	pycom01g21300-pycom01g21310	0.100193	0.221986	0.451347
	pycom02g16380-pycom02g16390	0.374386	4.47945	0.0835786
	pycom02g24870-pycom02g24880	0.21527	0.460082	0.467895
	pycom03g03680-pycom03g03690	0.164791	0.780881	0.211032
	pycom03g03690-pycom03g03700	0.0345166	0.0964261	0.357959
	pycom03g04030-pycom03g04040	0.115187	0.443212	0.259891
	pycom03g04040-pycom03g04050	0.27498	1.13872	0.241482
	pycom03g04050-pycom03g04060	0.0806716	0.331306	0.243496
	pycom03g15490-pycom03g15500	0.134467	0.443759	0.303017
	pycom03g17310-pycom03g17330	0.0632885	0.0837092	0.756052
	pycom04g03800-pycom04g03820	0.0111887	0.0159549	0.701269
	pycom04g07220-pycom04g07240	0.0969695	0.37236	0.260419
	pycom04g21620-pycom04g21630	0.0737359	0.172899	0.426469
	pycom05g15710-pycom05g15720	0.452669	1.93921	0.23343
	pycom05g15720-pycom05g15730	0.0656071	0.085317	0.768981
	pycom05g24610-pycom05g24620	0.0171059	0.0515798	0.33164
	pycom05g24620-pycom05g24630	0.00554619	0.0114367	0.484948
	pycom05g24630-pycom05g24640	0.0170867	0.204062	0.083733
	pycom06g13530-pycom06g13540	0.012069	0.0139394	0.865817
	pycom06g13590-pycom06g13620	0.020056	0.0688587	0.291263
	pycom06g14560-pycom06g14570	0.278587	0.465142	0.59893
	pycom07g07850-pycom07g07860	0.138624	0.377571	0.367147
	pycom08g03210-pycom08g03220	0.0533489	0.0873538	0.610723
	pycom08g19390-pycom08g19400	0.0538267	0.133774	0.402371
	pycom08g19400-pycom08g19410	0.130927	0.274864	0.476334
	pycom10g13620-pycom10g13630	0.153158	0.38774	0.395002
	pycom10g20120-pycom10g20130	0.042603	0.553669	0.0769468
	pycom11g07600-pycom11g07610	0.0566984	0.0938588	0.604082
	pycom11g07610-pycom11g07620	0.0391377	0.0706574	0.553909
	pycom11g17490-pycom11g17500	0.162244	0.763005	0.212638
	pycom11g19360-pycom11g19370	0.132094	0.300676	0.439322
	pycom11g19370-pycom11g19380	0.0308417	0.082814	0.372422
	pycom11g19380-pycom11g19390	0.0571658	0.112584	0.507762
	pycom11g19390-pycom11g19400	0.0214937	0.0139871	1.53668
	pycom11g24180-pycom11g24190	0.0795158	0.0764827	1.03966
	pycom13g05160-pycom13g05170	0.151525	0.553301	0.273855
	pycom13g05210-pycom13g05220	0.145666	0.251151	0.579993
	pycom13g09800-pycom13g09820	0.0678057	0.114838	0.590446
	pycom13g09820-pycom13g09830	0.085829	0.107249	0.800281
	pycom13g09830-pycom13g09840	0.390233	0.683733	0.570739
	pycom13g10020-pycom13g10040	0.130499	0.50302	0.25943
	pycom14g14080-pycom14g14100	0.0737257	0.161615	0.456181
	pycom14g14100-pycom14g14110	0.0312267	0.0991896	0.314818
	pycom14g18590-pycom14g18600	0.0102015	0.0342632	0.297739
	pycom14g18600-pycom14g18610	0.157948	0.624991	0.25272
	pycom15g02460-pycom15g02470	0.038355	0.0340461	1.12656
	pycom15g02470-pycom15g02480	0.0285457	0.0412018	0.692827
	pycom15g03090-pycom15g03100	0.301346	1.43093	0.210595
	pycom15g03100-pycom15g03110	0.35241	2.61838	0.134591
	pycom15g03110-pycom15g03120	0.372974	1.82325	0.204565
	pycom15g05410-pycom15g05420	0.134836	0.807467	0.166986
	pycom15g06960-pycom15g06970	0.17972	0.828569	0.216904
	pycom15g07050-pycom15g07060	0.159967	0.924793	0.172976
	pycom15g07060-pycom15g07070	0.134749	1.32538	0.101667
	pycom15g25350-pycom15g25360	0.120672	0.724052	0.166662
	pycom15g25360-pycom15g25370	0.210946	1.16738	0.1807
	pycom15g25370-pycom15g25400	0.113826	0.253754	0.448567
	pycom15g38520-pycom15g38530	0.117224	0.759377	0.154368
	pycom16g04940-pycom16g04960	0.162262	0.53647	0.302462
	pycom16g08850-pycom16g08860	0.330396	0.984938	0.335448
	pycom17g00860-pycom17g00880	0.196635	0.256326	0.767126
PD	pycom01g21350-pycom01g21400	0.106653	0.262801	0.405831
	pycom03g04020-pycom03g04040	0.0976755	0.447704	0.21817
	pycom06g13510-pycom06g13530	0.0190563	0.0321009	0.593639
	pycom06g13570-pycom06g13620	0.0109065	0.0224512	0.485789
	pycom06g14620-pycom06g14640	0.231858	0.634743	0.365279
	pycom06g17760-pycom06g17790	0.0432434	0.144314	0.299648
	pycom08g21050-pycom08g21070	0.025864	0.123184	0.209963
	pycom10g04980-pycom10g05010	0.0099811	0.0114711	0.870108
	pycom10g13610-pycom10g13630	0.124272	0.239431	0.519028
	pycom10g13630-pycom10g13660	0.0589991	0.164466	0.358731
	pycom10g13630-pycom10g13670	0.0769296	0.128992	0.596389
	pycom11g07620-pycom11g07660	0.111146	0.191054	0.581753
	pycom11g09670-pycom11g09750	0.323673	1.02883	0.314602
	pycom11g19400-pycom11g19460	0.157979	0.221782	0.712314
	pycom11g21520-pycom11g21600	0.0281437	0.0454291	0.619507
	pycom11g24170-pycom11g24200	0.36874	3.48218	0.105893
	pycom13g05100-pycom13g05160	0.208795	0.74577	0.279973
	pycom13g05110-pycom13g05160	0.248738	0.770634	0.32277
	pycom13g05120-pycom13g05210	0.315541	0.729794	0.432369
	pycom13g05140-pycom13g05160	0.211156	0.745446	0.283261
	pycom13g05170-pycom13g05200	0.162196	0.435001	0.372863
	pycom13g09780-pycom13g09800	0.0762639	0.172481	0.442157
	pycom13g10020-pycom13g10080	0.0829902	0.20892	0.397235
	pycom13g16060-pycom13g16090	0.0935501	0.227079	0.411971
	pycom14g09130-pycom14g09150	0.00236929	0.0108273	0.218826
	pycom14g18610-pycom14g18660	0.156393	0.716813	0.218178
	pycom15g02430-pycom15g02460	0.0170792	0.0159577	1.07028
	pycom15g02470-pycom15g02520	0.0593847	0.126432	0.469698
	pycom15g03050-pycom15g03100	0.268252	0.556313	0.482196
	pycom15g03070-pycom15g03090	0.0915901	0.217848	0.420431
	pycom15g03100-pycom15g03170	0.855739	4.32465	0.197874
	pycom16g04960-pycom16g04990	0.193535	0.921587	0.210002
	pycom16g09830-pycom16g09880	0.0144404	0.0367263	0.393189
	pycom16g09860-pycom16g09880	0.123471	0.552755	0.223375
	pycom16g09880-pycom16g09920	0.144434	0.620913	0.232615
	pycom16g09880-pycom16g09930	0.0794488	0.139893	0.567927
	pycom16g09940-pycom16g09970	0.0403621	0.0595472	0.677817
TRD	pycom01g16980-pycom07g19970	0.0224488	0.171468	0.130921
	pycom02g24890-pycom13g00410	0.0579135	0.531761	0.108909
	pycom02g24890-pycom16g00310	0.0547735	0.604811	0.0905629
	pycom03g14060-pycom01g04750	0.160974	0.722352	0.222847
	pycom03g15850-pycom02g19800	0.658781	4.26201	0.154571
	pycom04g07210-pycom14g05060	0.37913	2.37219	0.159823
	pycom06g00900-pycom16g25780	0.0245661	0.224239	0.109554
	pycom06g02570-pycom07g06640	0.273151	2.24714	0.121555
	pycom09g00070-pycom17g06480	0.0173758	0.249102	0.0697538
	pycom09g11100-pycom17g18000	0.116691	0.297257	0.392558
	pycom09g19430-pycom15g03050	0.259309	0.432096	0.60012
	pycom10g03730-pycom10g06740	0.00574701	0.0334726	0.171693
	pycom10g19740-pycom17g15910	0.779849	4.45438	0.175075
	pycom11g04940-pycom17g15910	0.830224	4.46088	0.186112
	pycom11g06300-pycom02g16380	0.399552	1.56848	0.254738
	pycom11g06340-pycom02g16380	0.280473	1.64459	0.170543
	pycom11g12750-pycom420g00590	0.236991	2.21493	0.106997
	pycom11g24210-pycom11g21600	0.200867	0.499485	0.402147
	pycom13g02710-pycom13g02930	0.236125	0.799161	0.295466
	pycom13g02710-pycom16g03060	0.271855	0.795951	0.341547
	pycom13g06220-pycom02g16380	0.436329	2.52339	0.172914
	pycom13g16080-pycom13g10080	0.0899243	0.481691	0.186685
	pycom14g09540-pycom12g23570	0.428504	3.4691	0.12352
	pycom14g13610-pycom15g03050	0.214145	0.374427	0.571928
	pycom15g15400-pycom13g10080	0.437806	3.67755	0.119048
	pycom15g22400-pycom15g05410	0.107249	0.639228	0.16778
	pycom16g02780-pycom10g20120	0.387643	3.94928	0.0981554
	pycom16g22590-pycom420g00590	0.107266	0.237866	0.450951
	pycom16g24900-pycom04g00270	0.235104	0.697305	0.33716
	pycom17g26080-pycom14g14080	0.22172	0.843673	0.262803
	pycom2874g00050-pycom07g19970	0.599144	4.0872	0.14659
DSD	pycom01g04750-pycom11g19360	0.16692	0.997791	0.167289
	pycom01g09420-pycom03g05950	0.28044	4.39537	0.0638035
	pycom01g11000-pycom06g11030	0.250368	1.76225	0.142073
	pycom01g16980-pycom09g11100	0.319485	3.2762	0.0975169
	pycom01g18400-pycom07g07830	0.381696	2.05361	0.185865
	pycom01g21190-pycom07g24880	0.0881028	0.25143	0.350406
	pycom01g21200-pycom16g05080	0.669232	3.75968	0.178003
	pycom01g21300-pycom01g21400	0.106085	0.353428	0.30016
	pycom01g21310-pycom01g21400	0.0699607	0.277872	0.251773
	pycom01g21350-pycom07g24940	0.213074	0.612978	0.347605
	pycom02g03060-pycom15g15890	0.0427575	0.297922	0.143519
	pycom02g07340-pycom15g19370	0.165384	0.666868	0.248001
	pycom02g10730-pycom10g05010	0.194889	2.88171	0.0676295
	pycom02g10900-pycom15g22160	0.0410959	0.153872	0.267079
	pycom02g13830-pycom15g07740	0.239899	3.70262	0.0647916
	pycom02g16380-pycom14g18450	0.635879	4.37182	0.14545
	pycom02g16390-pycom13g00410	0.635563	4.43151	0.143419
	pycom02g18640-pycom03g03690	0.381147	2.2869	0.166665
	pycom02g19800-pycom07g06640	0.0258929	0.128295	0.201824
	pycom02g21180-pycom07g24940	0.512787	4.21083	0.121778
	pycom02g24870-pycom13g00410	0.222661	0.847365	0.262769
	pycom02g24880-pycom13g00410	0.127721	0.588935	0.216867
	pycom02g24890-pycom13g09100	0.28122	2.93245	0.0958993
	pycom03g03680-pycom11g03990	0.172342	0.673989	0.255705
	pycom03g03690-pycom11g03990	0.0523575	0.188372	0.277947
	pycom03g03700-pycom11g03990	0.0506827	0.199139	0.254509
	pycom03g04020-pycom15g22000	0.59264	3.42097	0.173237
	pycom03g04030-pycom03g04060	0.0707403	0.195638	0.361588
	pycom03g04040-pycom03g04060	0.248406	0.775211	0.320437
	pycom03g04050-pycom11g04310	0.0486972	0.504244	0.0965747
	pycom03g04060-pycom11g04310	0.201818	0.700944	0.287923
	pycom03g04120-pycom11g04350	0.144075	0.475537	0.302974
	pycom03g05950-pycom06g08240	0.24493	4.40632	0.0555861
	pycom03g06960-pycom16g25780	0.31311	4.28945	0.0729954
	pycom03g08310-pycom11g09670	0.149902	0.499819	0.299913
	pycom03g09580-pycom12g02100	0.257567	4.3514	0.0591916
	pycom03g14010-pycom11g17490	0.125059	1.01708	0.122959
	pycom03g14060-pycom11g19360	0.09612	0.359753	0.267183
	pycom03g15490-pycom10g20120	0.664506	4.36772	0.15214
	pycom03g15500-pycom11g04350	0.571223	4.34559	0.131449
	pycom03g15850-pycom07g06640	0.643398	4.25746	0.151122
	pycom03g16340-pycom08g19390	0.184119	0.74831	0.246047
	pycom03g17310-pycom11g21520	0.145397	0.227523	0.639042
	pycom03g17330-pycom11g21520	0.134255	0.268278	0.500433
	pycom04g00270-pycom10g20120	0.399435	4.26944	0.0935568
	pycom04g03800-pycom15g33920	0.266674	0.872019	0.305812
	pycom04g03820-pycom15g33920	0.267549	0.855251	0.312832
	pycom04g07210-pycom15g15400	0.125479	0.0862953	1.45406
	pycom04g07220-pycom06g17760	0.693068	4.05273	0.171012
	pycom04g07240-pycom06g05480	0.0812562	0.382063	0.212677
	pycom04g15800-pycom07g07830	0.492841	2.24155	0.219866
	pycom04g21180-pycom12g23570	0.0413098	0.196551	0.210174
	pycom04g21620-pycom11g17490	0.421823	2.97556	0.141763
	pycom04g21630-pycom11g17500	0.43411	3.63178	0.119531
	pycom05g07510-pycom15g07740	0.195146	2.14549	0.0909566
	pycom05g15710-pycom10g13630	0.0635271	0.187002	0.339714
	pycom05g15720-pycom15g03110	0.439457	2.1939	0.200309
	pycom05g15730-pycom15g03110	0.447892	1.91289	0.234145
	pycom05g17500-pycom05g15710	0.253981	0.937923	0.270791
	pycom05g18970-pycom10g16400	0.0471933	0.270188	0.174668
	pycom05g24610-pycom05g24630	0.0156406	0.0445441	0.351127
	pycom05g24620-pycom05g24640	0.018426	0.217421	0.0847478
	pycom05g24630-pycom10g20120	0.023948	0.238452	0.100431
	pycom05g24640-pycom10g20120	0.0324837	0.270434	0.120117
	pycom05g26430-pycom11g19400	0.977852	4.19586	0.233052
	pycom06g00890-pycom02g13830	0.370603	3.74515	0.0989556
	pycom06g00900-pycom05g07510	0.27527	3.86124	0.0712906
	pycom06g02560-pycom07g06640	0.253198	3.73864	0.0677247
	pycom06g02570-pycom02g19800	0.278964	2.71926	0.102588
	pycom06g05480-pycom04g07220	0.0745188	0.382044	0.195053
	pycom06g08240-pycom01g09420	0.159317	1.41902	0.112272
	pycom06g11030-pycom14g17760	0.430377	4.42047	0.0973599
	pycom06g13270-pycom14g13170	0.0490083	0.219017	0.223765
	pycom06g13510-pycom06g13620	0.0152486	0.0296151	0.514892
	pycom06g13530-pycom06g13620	0.00743041	0.013129	0.565954
	pycom06g13540-pycom06g13620	0.00820122	0.0100563	0.815528
	pycom06g13570-pycom06g13530	0.001781	0.00576863	0.308739
	pycom06g13590-pycom06g13540	0.0228355	0.0672613	0.339505
	pycom06g13620-pycom13g05160	0.14599	0.53834	0.271186
	pycom06g13910-pycom11g07660	0.419283	1.48226	0.282867
	pycom06g14560-pycom08g19390	0.573445	4.33179	0.132381
	pycom06g14570-pycom13g09040	0.506248	4.074	0.124263
	pycom06g14600-pycom11g07660	0.17246	0.499194	0.345476
	pycom06g14620-pycom06g14600	0.0634143	0.0634846	0.998892
	pycom06g14640-pycom11g07610	0.161806	0.543511	0.297705
	pycom06g14670-pycom14g14100	0.100434	0.238115	0.421788
	pycom06g14730-pycom14g14150	0.0415514	0.242885	0.171075
	pycom06g17760-pycom14g17410	0.113122	0.502205	0.225251
	pycom06g17790-pycom11g19380	0.604453	4.0916	0.14773
	pycom06g18140-pycom14g17760	0.0365802	0.177518	0.206065
	pycom06g18960-pycom14g18450	0.0457034	0.304526	0.15008
	pycom06g19100-pycom14g18600	0.069029	0.254788	0.270927
	pycom07g00490-pycom14g05060	0.49196	4.41947	0.111316
	pycom07g05280-pycom02g21180	0.0261541	0.319984	0.0817358
	pycom07g06640-pycom07g19970	0.722559	4.36342	0.165595
	pycom07g07830-pycom02g18640	0.159	0.484054	0.328477
	pycom07g07850-pycom03g03680	0.320612	2.52157	0.127148
	pycom07g07860-pycom07g07830	0.198307	0.394809	0.502286
	pycom07g13270-pycom01g09420	0.0282078	0.23431	0.120387
	pycom07g15270-pycom01g11000	0.0456602	0.27191	0.167924
	pycom07g19970-pycom01g16970	0.176509	0.426758	0.413604
	pycom07g21130-pycom420g00590	0.491496	3.50357	0.140284
	pycom07g21480-pycom01g18400	0.045637	0.209514	0.217823
	pycom07g24880-pycom01g21200	0.232041	0.428653	0.541325
	pycom07g24940-pycom01g21400	0.0916179	0.319161	0.287059
	pycom08g02130-pycom16g25780	0.765912	4.32821	0.176958
	pycom08g02610-pycom13g05160	0.592938	3.6252	0.16356
	pycom08g03050-pycom15g03000	0.0308895	0.290225	0.106433
	pycom08g03100-pycom04g03800	0.380978	0.989435	0.385046
	pycom08g03210-pycom15g03170	0.0433431	0.28045	0.154548
	pycom08g03220-pycom15g03170	0.0486949	0.168306	0.289324
	pycom08g05270-pycom15g05410	0.0612702	0.156261	0.392101
	pycom08g07380-pycom15g07050	0.0456293	0.175591	0.259861
	pycom08g08190-pycom15g07740	0.0419302	0.163664	0.256198
	pycom08g19390-pycom08g19410	0.0731802	0.146568	0.499292
	pycom08g19400-pycom11g07600	0.218349	0.952627	0.229207
	pycom08g19410-pycom11g07660	0.223073	0.938638	0.237656
	pycom08g21050-pycom15g38520	0.0569024	0.28805	0.197543
	pycom08g21070-pycom15g38520	0.0530765	0.221787	0.239314
	pycom09g00070-pycom17g18000	0.602924	1.95915	0.307749
	pycom09g03470-pycom17g09550	0.0215811	0.101145	0.213368
	pycom09g09890-pycom17g15910	0.0402439	0.238861	0.168483
	pycom09g11090-pycom17g18000	0.110954	0.316288	0.3508
	pycom09g11100-pycom02g10900	0.27965	3.55927	0.0785693
	pycom09g19040-pycom06g17760	0.655901	4.42634	0.148181
	pycom09g19430-pycom15g03100	0.0892422	0.101495	0.879278
	pycom10g03730-pycom15g03000	0.386586	4.16683	0.092777
	pycom10g04980-pycom11g19460	0.576875	4.40728	0.130891
	pycom10g05010-pycom06g19100	0.566015	4.42739	0.127844
	pycom10g06740-pycom15g03000	0.379105	4.15954	0.091141
	pycom10g13610-pycom10g15440	0.313727	0.893086	0.351284
	pycom10g13620-pycom05g15710	0.170132	0.480178	0.354309
	pycom10g13630-pycom10g15440	0.220849	0.691214	0.319509
	pycom10g13660-pycom05g15710	0.0754426	0.257727	0.292723
	pycom10g13670-pycom10g13610	0.102354	0.247362	0.413781
	pycom10g15440-pycom05g15730	0.46703	1.63782	0.285154
	pycom10g16400-pycom06g13270	0.445633	4.35924	0.102227
	pycom10g19740-pycom11g04940	0.374352	2.7067	0.138306
	pycom10g20130-pycom05g24640	0.0416755	0.298413	0.139657
	pycom111g00820-pycom17g00860	0.238312	0.749959	0.317767
	pycom111g00970-pycom17g00960	0.109401	0.358429	0.305223
	pycom11g04350-pycom420g00590	0.683749	4.34303	0.157436
	pycom11g04940-pycom09g09890	0.801693	4.43987	0.180567
	pycom11g06300-pycom02g16390	0.466884	3.86347	0.120846
	pycom11g06340-pycom02g16390	0.3347	3.80315	0.0880061
	pycom11g06710-pycom14g10210	0.247445	3.94645	0.0627006
	pycom11g07600-pycom11g07660	0.0484733	0.0727703	0.666114
	pycom11g07610-pycom11g07660	0.0500118	0.0828114	0.603925
	pycom11g07620-pycom11g07600	0.119951	0.14176	0.846155
	pycom11g09670-pycom14g05060	0.381048	1.63765	0.232679
	pycom11g09750-pycom14g05060	0.478934	2.06512	0.231915
	pycom11g12750-pycom10g20120	0.319488	2.2641	0.14111
	pycom11g16760-pycom15g02480	0.00169885	0.0297876	0.0570321
	pycom11g17490-pycom17g00860	0.343048	2.5007	0.137181
	pycom11g19360-pycom11g19460	0.108092	0.237006	0.456074
	pycom11g19370-pycom11g19400	0.0961159	0.150656	0.637983
	pycom11g19380-pycom11g19400	0.0777652	0.115584	0.672805
	pycom11g19390-pycom11g19360	0.114102	0.150162	0.759861
	pycom11g19400-pycom03g14060	0.170582	0.461878	0.369322
	pycom11g21520-pycom11g24170	0.34487	2.3556	0.146404
	pycom11g21600-pycom11g24170	0.346839	2.62889	0.131934
	pycom11g24180-pycom03g17330	0.15829	0.479264	0.330278
	pycom11g24190-pycom11g21520	0.150206	0.766851	0.195873
	pycom11g24200-pycom03g17330	0.216829	0.584147	0.371189
	pycom11g24210-pycom11g21520	0.20757	0.406652	0.510435
	pycom12g02100-pycom06g13270	0.509587	2.64441	0.192703
	pycom12g23570-pycom17g12140	0.527549	4.42556	0.119205
	pycom13g00410-pycom13g09100	0.396634	4.42046	0.0897269
	pycom13g02710-pycom16g04990	0.211779	0.764734	0.276931
	pycom13g02930-pycom16g04990	0.193245	0.855502	0.225885
	pycom13g05100-pycom16g04990	0.190303	0.74792	0.254443
	pycom13g05110-pycom16g04990	0.221155	0.67587	0.327216
	pycom13g05120-pycom16g05080	0.310063	0.65593	0.472706
	pycom13g05140-pycom06g13620	0.208227	0.592766	0.35128
	pycom13g05160-pycom16g05080	0.156545	0.621117	0.252038
	pycom13g05170-pycom06g13540	0.148337	0.430799	0.34433
	pycom13g05200-pycom06g13540	0.154244	0.609553	0.253045
	pycom13g05210-pycom06g13530	0.150419	0.476667	0.315565
	pycom13g05220-pycom06g13540	0.183055	0.606086	0.302028
	pycom13g06210-pycom06g08240	0.655464	3.96076	0.165489
	pycom13g06220-pycom13g00410	0.564968	3.58079	0.157777
	pycom13g09040-pycom16g08860	0.245508	0.630994	0.389081
	pycom13g09100-pycom16g00310	0.395244	4.41061	0.0896122
	pycom13g09780-pycom13g09830	0.0772428	0.148877	0.518838
	pycom13g09800-pycom13g09830	0.0542832	0.105251	0.515751
	pycom13g09820-pycom16g09940	0.157011	0.44697	0.35128
	pycom13g09830-pycom16g09940	0.157302	0.560484	0.280655
	pycom13g09840-pycom13g09800	0.39542	0.743935	0.531525
	pycom13g10020-pycom13g16090	0.00436467	0.0152796	0.285654
	pycom13g10040-pycom16g09920	0.080156	0.351612	0.227967
	pycom13g10080-pycom13g16090	0.084928	0.210064	0.404295
	pycom13g10320-pycom14g17760	0.451899	4.35322	0.103808
	pycom13g16060-pycom13g10080	0.0340078	0.0565101	0.601799
	pycom13g16080-pycom16g09880	0.107719	0.843595	0.127691
	pycom13g16090-pycom16g09880	0.0675479	0.233371	0.289444
	pycom14g05060-pycom17g15910	0.554274	4.40543	0.125816
	pycom14g09130-pycom16g09940	0.610592	4.42751	0.137909
	pycom14g09150-pycom13g10040	0.52365	4.11554	0.127237
	pycom14g09530-pycom17g12140	0.633517	4.10791	0.154219
	pycom14g09540-pycom17g12140	0.382676	3.44892	0.110956
	pycom14g10210-pycom01g09420	0.167958	1.24093	0.135349
	pycom14g13580-pycom11g07660	0.240363	0.810916	0.29641
	pycom14g13610-pycom15g03100	0.244244	0.500502	0.487999
	pycom14g14080-pycom14g14110	0.0415887	0.0472731	0.879755
	pycom14g14100-pycom11g07610	0.14096	0.409642	0.344106
	pycom14g14110-pycom11g07660	0.149411	0.482111	0.309909
	pycom14g14150-pycom13g09040	0.505049	4.3968	0.114867
	pycom14g17410-pycom17g15910	0.637177	4.15213	0.153458
	pycom14g17760-pycom16g10160	0.373354	4.44686	0.083959
	pycom14g18450-pycom05g18970	0.447643	4.22343	0.10599
	pycom14g18590-pycom14g18660	0.115292	0.749557	0.153813
	pycom14g18600-pycom14g18660	0.124542	0.945895	0.131666
	pycom15g02430-pycom15g02480	0.0344572	0.0415887	0.828522
	pycom15g02460-pycom15g02480	0.0327028	0.0364195	0.897946
	pycom15g02520-pycom15g02460	0.050387	0.119509	0.421617
	pycom15g03000-pycom09g03470	0.574002	4.08015	0.140681
	pycom15g03050-pycom15g03120	0.285214	0.772002	0.369447
	pycom15g03070-pycom11g16760	0.0935421	0.282008	0.3317
	pycom15g03090-pycom15g02430	0.110863	0.17417	0.636521
	pycom15g03100-pycom15g03120	0.194374	0.727929	0.267023
	pycom15g03110-pycom15g03090	0.37865	2.84812	0.132948
	pycom15g03120-pycom15g03090	0.295166	1.50542	0.196069
	pycom15g03170-pycom07g05280	0.781008	4.35214	0.179454
	pycom15g04890-pycom11g21520	0.33431	3.26974	0.102244
	pycom15g05410-pycom16g04960	0.906674	4.33087	0.209351
	pycom15g05420-pycom15g22400	0.106056	0.828734	0.127974
	pycom15g06960-pycom15g07070	0.49058	2.13602	0.229671
	pycom15g06970-pycom15g07050	0.378089	4.29767	0.0879753
	pycom15g07050-pycom15g07070	0.154437	1.02285	0.150987
	pycom15g07060-pycom08g07380	0.170132	1.20753	0.140893
	pycom15g07070-pycom15g25350	0.374603	1.7979	0.208356
	pycom15g07740-pycom16g25780	0.314773	4.29078	0.0733603
	pycom15g15400-pycom15g19370	0.548167	3.72114	0.147312
	pycom15g15890-pycom08g02610	0.490357	4.17175	0.117542
	pycom15g19130-pycom11g21520	0.506047	3.73833	0.135367
	pycom15g19370-pycom17g15910	0.257198	1.82591	0.14086
	pycom15g22000-pycom10g05010	0.277376	3.71944	0.0745748
	pycom15g22160-pycom17g18000	0.304094	3.89439	0.0780853
	pycom15g22400-pycom16g09830	0.939024	2.84969	0.329518
	pycom15g25350-pycom15g25400	0.161831	0.848458	0.190735
	pycom15g25360-pycom15g25400	0.121218	1.26589	0.0957571
	pycom15g25370-pycom15g25350	0.22065	1.01535	0.217315
	pycom15g29080-pycom01g04750	0.214452	0.528271	0.405951
	pycom15g33920-pycom15g03090	0.470733	1.79289	0.262555
	pycom15g38520-pycom09g09890	0.609484	4.42866	0.137623
	pycom15g38530-pycom09g09890	0.596106	4.41351	0.135064
	pycom16g00310-pycom13g00410	0.0442723	0.14502	0.305283
	pycom16g02780-pycom05g24640	0.406274	2.20694	0.184089
	pycom16g03060-pycom13g02930	0.0636098	0.148396	0.428649
	pycom16g04940-pycom16g04990	0.205934	0.842674	0.244381
	pycom16g04960-pycom13g05160	0.222714	0.799965	0.278404
	pycom16g04990-pycom13g05160	0.18942	0.973514	0.194574
	pycom16g08850-pycom13g09040	0.179813	0.753432	0.238659
	pycom16g08860-pycom11g17490	0.609041	4.2374	0.14373
	pycom16g09820-pycom16g09920	0.0529319	0.0811108	0.652588
	pycom16g09830-pycom13g10040	0.127249	0.542294	0.23465
	pycom16g09860-pycom16g09920	0.0278972	0.0260474	1.07102
	pycom16g09920-pycom16g09830	0.143427	0.646035	0.222011
	pycom16g09930-pycom16g09830	0.0820425	0.131287	0.62491
	pycom16g09940-pycom13g10040	0.183824	1.13209	0.162376
	pycom16g09970-pycom13g10040	0.175916	0.910422	0.193225
	pycom16g10160-pycom13g10320	0.23738	0.515927	0.460104
	pycom16g11240-pycom11g07600	1.00363	3.99435	0.251262
	pycom16g22590-pycom04g00270	0.110564	0.29938	0.369308
	pycom16g24900-pycom420g00590	0.229548	0.972226	0.236105
	pycom17g00860-pycom04g21620	0.351745	1.61097	0.218343
	pycom17g00880-pycom111g00820	0.285662	0.84542	0.337894
	pycom17g00960-pycom14g13170	0.338708	4.40423	0.0769051
	pycom17g06480-pycom17g18000	0.669947	1.56929	0.426911
	pycom17g09550-pycom08g03050	0.546062	3.92728	0.139043
	pycom17g15910-pycom11g19360	0.547365	3.59237	0.152369
	pycom17g26080-pycom06g14670	0.209193	0.908633	0.230228
	pycom17g27110-pycom16g09940	0.610438	4.10879	0.148569
	pycom2874g00050-pycom17g06480	0.712633	4.05209	0.175868
	pycom420g00590-pycom04g00270	0.0197357	0.172812	0.114203

## Sheet: The wild pear
Supplementary Table 9c Ka/Ks values of duplicated P450 gene pairs in the wild pear
	Sequence	Ka	Ks	Ka/Ks
WGD	Chr10.g14667-Chr5.g06545	0.0201801	0.293126	0.0688447
	Chr10.g15107-Chr5.g07054	0.270203	0.93055	0.290369
	Chr10.g15441-Chr5.g07485	0.404713	1.66941	0.242429
	Chr10.g15442-Chr5.g07491	0.0609897	0.213134	0.286157
	Chr10.g16745-Chr15.g02613	0.18626	4.45661	0.041794
	Chr10.g16745-Chr2.g42255	0.191506	3.19513	0.0599369
	Chr11.g10063-Chr3.g20517	0.10149	0.45192	0.224575
	Chr11.g10064-Chr3.g20516	0.171528	0.676466	0.253565
	Chr11.g10098-Chr3.g20474	0.0131001	0.270724	0.0483892
	Chr11.g10103-Chr3.g20468	0.139922	0.512979	0.272764
	Chr11.g10103-Chr7.g32222	0.409858	1.65511	0.247633
	Chr11.g10177-Chr3.g20412	0.0449501	0.220633	0.203732
	Chr11.g10191-Chr3.g20412	0.0470703	0.220728	0.21325
	Chr11.g10417-Chr3.g20257	0.0627568	0.242035	0.259288
	Chr11.g10504-Chr11.g10559	0.00539916	0.00671236	0.80436
	Chr11.g10505-Chr11.g10561	0.00266435	0.00255288	1.04366
	Chr11.g10820-Chr3.g20009	0.151561	0.344367	0.440114
	Chr11.g10821-Chr3.g20008	0.183079	0.623797	0.293492
	Chr11.g11330-Chr3.g19525	0.0626821	0.428826	0.146171
	Chr11.g12706-Chr3.g18315	0.16954	0.278675	0.608379
	Chr12.g35010-Chr4.g40826	0.0418886	0.258974	0.161748
	Chr12.g36695-Chr14.g48927	0.205962	0.270903	0.760278
	Chr12.g36695-Contig29.g59167	0.00390399	NA	NA
	Chr12.g37832-Chr14.g47953	0.0494725	0.174127	0.284118
	Chr13.g21160-Chr4.g38106	0.0101741	0.18015	0.0564755
	Chr13.g23338-Chr16.g30240	0.0193728	0.182273	0.106284
	Chr13.g23459-Chr16.g30365	0.0434818	0.209853	0.207202
	Chr13.g23485-Chr16.g30392	0.225472	0.365338	0.617162
	Chr13.g23486-Chr16.g30395	0.0709954	0.216411	0.328058
	Chr13.g23486-Contig13.g47448	0.0706428	0.22243	0.317595
	Chr13.g23600-Chr14.g49761	0.471539	4.4198	0.106688
	Chr13.g23600-Chr16.g30506	0.172244	0.722866	0.238279
	Chr13.g23600-Chr6.g51516	0.458842	4.32441	0.106105
	Chr13.g23912-Chr16.g30815	0.0435962	0.20067	0.217254
	Chr13.g23997-Chr14.g50211	0.202693	4.42608	0.0457951
	Chr13.g23997-Chr16.g30914	0.05745	0.314647	0.182586
	Chr13.g23997-Chr6.g51092	0.216112	4.42484	0.0488406
	Chr13.g24018-Chr16.g30929	0.153245	0.646592	0.237004
	Chr13.g24032-Chr16.g30940	0.202667	0.87	0.23295
	Chr13.g24034-Chr16.g30942	0.161006	0.481328	0.334504
	Chr13.g24257-Chr16.g31154	0.0804738	0.202396	0.397607
	Chr13.g24547-Chr16.g31442	0.107597	0.338396	0.317962
	Chr14.g49059-Chr6.g52320	0.0370043	0.262265	0.141095
	Chr14.g49059-Chr7.g33268	0.144401	1.55502	0.092861
	Chr14.g49414-Chr6.g51956	0.0531307	0.216927	0.244924
	Chr14.g49660-Chr17.g24696	0.279051	4.41164	0.0632532
	Chr14.g49660-Chr6.g51651	0.0497696	0.226193	0.220031
	Chr14.g49763-Chr6.g51504	0.284214	0.600506	0.473291
	Chr14.g49775-Chr6.g51494	0.281862	1.12765	0.249954
	Chr14.g50019-Chr6.g51274	0.198058	0.702594	0.281896
	Chr14.g50174-Chr6.g51131	0.0188433	0.434606	0.0433573
	Chr14.g50211-Chr16.g30914	0.20231	2.34845	0.0861461
	Chr14.g50211-Chr6.g51092	0.0379889	0.193881	0.195939
	Chr14.g50295-Chr6.g51002	0.0440476	0.370273	0.11896
	Chr14.g50331-Chr6.g50986	0.189909	0.861706	0.220387
	Chr15.g00109-Chr8.g56224	0.0503413	0.344338	0.146197
	Chr15.g02207-Chr8.g54403	0.401804	2.04155	0.196814
	Chr15.g02209-Chr8.g54414	0.360958	2.87869	0.125389
	Chr15.g02290-Chr2.g42603	0.168458	0.438941	0.383783
	Chr15.g02290-Chr8.g54496	0.277163	1.73998	0.159291
	Chr15.g02480-Chr2.g42406	0.091751	0.315846	0.290493
	Chr15.g02480-Chr2.g42422	0.0212049	0.180876	0.117234
	Chr15.g02558-Chr2.g42317	0.0587591	0.194948	0.30141
	Chr15.g02589-Chr2.g42275	0.0338854	0.120288	0.281702
	Chr15.g02613-Chr2.g42255	0.023861	0.146696	0.162656
	Chr15.g02912-Chr17.g26299	0.256847	1.84467	0.139237
	Chr15.g02912-Chr2.g41835	0.264015	0.773078	0.341512
	Chr15.g02912-Chr9.g45696	0.38528	3.52011	0.109451
	Chr15.g02940-Chr2.g41803	0.387323	0.776677	0.498693
	Chr15.g03263-Chr2.g41430	0.0266858	0.267105	0.0999075
	Chr15.g04187-Chr15.g02290	0.274163	2.26684	0.120945
	Chr15.g04187-Chr2.g42603	0.21189	2.26084	0.0937217
	Chr15.g04187-Chr8.g54496	0.0407251	0.166036	0.245279
	Chr15.g04252-Chr15.g02209	0.354499	1.52817	0.231977
	Chr15.g04252-Chr8.g54414	0.0469347	0.196432	0.238936
	Chr15.g04266-Chr8.g54403	0.124638	0.84096	0.148209
	Chr15.g04436-Chr8.g54158	0.0693144	0.184915	0.374845
	Chr15.g04499-Chr15.g02940	0.544519	1.58834	0.342822
	Chr15.g04499-Chr2.g41803	0.361145	1.71027	0.211163
	Chr15.g04608-Chr8.g53947	0.269623	0.638538	0.42225
	Chr15.g04616-Chr8.g53939	0.214993	0.814739	0.26388
	Chr15.g04625-Chr8.g53937	0.202783	0.883561	0.229507
	Chr15.g04630-Chr8.g53931	0.0543327	0.326062	0.166633
	Chr15.g04641-Chr8.g53931	0.0384979	0.276986	0.138988
	Chr15.g04679-Chr8.g53882	0.0798574	0.211419	0.377721
	Chr16.g28238-Chr6.g53398	0.0286759	0.218352	0.131329
	Chr16.g28723-Chr2.g43294	NA	NA	NA
	Chr16.g28723-Chr7.g34096	0.0280548	0.116514	0.240786
	Chr16.g30395-Contig13.g47448	0.00377954	0.00229084	1.64985
	Chr16.g30398-Contig13.g47449	0.13057	0.178239	0.732555
	Chr16.g30914-Chr6.g51092	0.21927	2.15511	0.101745
	Chr17.g25231-Chr9.g46748	0.0200262	0.163876	0.122203
	Chr17.g25380-Chr9.g46627	0.0284345	0.0995876	0.285522
	Chr17.g25603-Chr9.g46400	0.0450257	0.211192	0.213198
	Chr17.g26065-Chr9.g46011	0.138876	0.446115	0.3113
	Chr17.g26299-Chr9.g45696	0.213029	0.750363	0.283901
	Chr17.g26509-Chr9.g45549	0.127969	0.333435	0.38379
	Chr17.g27657-Chr9.g44380	0.249039	0.717083	0.347294
	Chr1.g56678-Chr7.g31861	0.0995785	0.27345	0.364156
	Chr1.g56688-Chr7.g31869	0.057743	0.228696	0.252488
	Chr1.g56957-Chr7.g32144	0.0338199	0.309456	0.109288
	Chr1.g56987-Chr11.g10063	0.410552	2.01755	0.20349
	Chr1.g56987-Chr4.g40257	0.419384	2.11505	0.198285
	Chr1.g56987-Chr7.g32184	0.043933	0.20529	0.214004
	Chr1.g57159-Chr7.g32342	0.020579	0.17637	0.11668
	Chr1.g57159-Chr7.g32362	0.0205768	0.168679	0.121988
	Chr1.g57754-Chr14.g49414	0.255381	2.23892	0.114064
	Chr1.g57754-Chr7.g32965	0.0426212	0.309863	0.137548
	Chr1.g57987-Chr14.g49059	0.151334	1.49484	0.101238
	Chr1.g57987-Chr6.g52320	0.16186	1.32852	0.121835
	Chr1.g57987-Chr7.g33268	0.0214977	0.195133	0.11017
	Chr1.g58522-Chr15.g01479	0.19526	0.648944	0.300889
	Chr2.g41836-Chr9.g45695	0.295072	1.48793	0.19831
	Chr2.g41837-Chr9.g45696	0.462232	3.53438	0.130782
	Chr2.g42603-Chr8.g54496	0.210222	2.37671	0.0884508
	Chr2.g43147-Chr7.g33941	0.35639	0.908756	0.392173
	Chr2.g43294-Chr7.g34096	0.0280548	0.116514	0.240786
	Chr2.g43488-Chr7.g34278	0.027826	0.300929	0.0924668
	Chr3.g20468-Chr7.g32222	0.454894	2.26956	0.200433
	Chr3.g20517-Chr7.g32184	0.398422	2.28185	0.174605
	Chr4.g40257-Chr7.g32184	0.413486	2.54194	0.162666
	Chr6.g51956-Chr7.g32965	0.256912	1.92726	0.133305
	Chr6.g52320-Chr7.g33268	0.14704	1.39837	0.105151
TD	Chr10.g14667-Chr10.g14666	0.0270273	0.539716	0.0500769
	Chr10.g15442-Chr10.g15441	0.0575093	0.130019	0.442315
	Chr10.g16745-Chr10.g16744	0.175908	0.335435	0.524417
	Chr11.g10063-Chr11.g10064	0.171817	0.732104	0.234689
	Chr11.g10505-Chr11.g10506	0.00908692	0.0263999	0.344202
	Chr11.g10506-Chr11.g10507	0.210189	0.293553	0.716018
	Chr11.g10561-Chr11.g10562	0.0072171	0.0314525	0.22946
	Chr11.g10820-Chr11.g10821	0.0760141	0.167523	0.453754
	Chr11.g13019-Chr11.g13020	0.389973	3.89385	0.100151
	Chr11.g13020-Chr11.g13021	0.0686614	0.130213	0.5273
	Chr11.g13021-Chr11.g13022	0.204966	0.541699	0.378376
	Chr11.g13022-Chr11.g13023	0.0268568	0.0654996	0.410031
	Chr12.g36867-Chr12.g36866	0.251888	0.880864	0.285956
	Chr13.g23486-Chr13.g23485	0.211491	0.246046	0.859559
	Chr13.g23514-Chr13.g23513	0.0788822	0.137276	0.574626
	Chr13.g23516-Chr13.g23515	0.264909	0.371755	0.71259
	Chr13.g24015-Chr13.g24014	0.147769	0.440914	0.335141
	Chr13.g24018-Chr13.g24017	0.128492	0.559803	0.229532
	Chr13.g24034-Chr13.g24033	0.0225143	0.0449798	0.500542
	Chr14.g48846-Chr14.g48847	0.0576741	0.0368837	1.56367
	Chr14.g49775-Chr14.g49776	0.277125	1.11805	0.247864
	Chr14.g50019-Chr14.g50020	0.0599097	0.154195	0.388532
	Chr15.g00104-Chr15.g00103	0.690651	1.36581	0.505671
	Chr15.g02208-Chr15.g02207	0.117561	0.921912	0.127518
	Chr15.g02209-Chr15.g02208	0.128904	0.629956	0.204625
	Chr15.g04251-Chr15.g04250	0.20505	1.27534	0.160781
	Chr15.g04252-Chr15.g04251	0.2246	1.03224	0.217585
	Chr15.g04436-Chr15.g04435	0.102068	0.527136	0.193628
	Chr15.g04499-Chr15.g04498	0.153974	0.333233	0.462062
	Chr15.g04616-Chr15.g04615	0.0621877	0.0708624	0.877583
	Chr15.g04624-Chr15.g04623	0.128793	0.234565	0.54907
	Chr15.g04691-Chr15.g04690	0.200328	0.296689	0.675212
	Chr15.g04695-Chr15.g04694	0.0319121	0.0334903	0.952875
	Chr16.g30398-Chr16.g30397	0.0730385	0.136357	0.535641
	Chr16.g30506-Chr16.g30505	0.236812	0.844767	0.280329
	Chr16.g30941-Chr16.g30940	0.175043	0.912188	0.191894
	Chr16.g30942-Chr16.g30941	0.161303	0.491276	0.328335
	Chr17.g24684-Chr17.g24685	0.0758756	0.145328	0.5221
	Chr17.g24685-Chr17.g24686	0.105771	0.225501	0.46905
	Chr1.g56675-Chr1.g56674	0.0685582	0.269311	0.254569
	Chr1.g56676-Chr1.g56675	0.0116361	0.0385975	0.301474
	Chr1.g56677-Chr1.g56676	0.061414	0.205571	0.298748
	Chr1.g56678-Chr1.g56677	0.0505963	0.122197	0.414056
	Chr1.g56688-Chr1.g56687	0.307707	0.670803	0.458715
	Chr2.g41835-Chr2.g41836	0.13484	0.192611	0.700065
	Chr2.g41836-Chr2.g41837	0.00804117	0.027659	0.290725
	Chr2.g41837-Chr2.g41838	0.00947887	0.0212438	0.446194
	Chr2.g42914-Chr2.g42915	0.135702	0.666179	0.203701
	Chr2.g42915-Chr2.g42916	0.0239251	0.0907956	0.263505
	Chr2.g42916-Chr2.g42917	0.351226	4.40379	0.0797555
	Chr3.g18315-Chr3.g18314	0.19321	0.411501	0.469525
	Chr3.g20009-Chr3.g20008	0.196103	0.389201	0.503859
	Chr3.g20473-Chr3.g20472	0.0799091	0.291849	0.273803
	Chr3.g20474-Chr3.g20473	0.0428897	0.277576	0.154515
	Chr3.g20515-Chr3.g20514	0.0344224	0.0936578	0.367534
	Chr3.g20516-Chr3.g20515	0.103973	0.647024	0.160694
	Chr3.g20517-Chr3.g20516	0.0396702	0.155475	0.255155
	Chr4.g39010-Chr4.g39011	0.0839746	0.220542	0.380765
	Chr4.g40868-Chr4.g40869	0.0680426	0.17581	0.387024
	Chr5.g06545-Chr5.g06544	0.00558414	0.0424921	0.131416
	Chr5.g07486-Chr5.g07485	0.0271009	0.0186969	1.44949
	Chr6.g50986-Chr6.g50985	0.442731	2.71225	0.163234
	Chr6.g51621-Chr6.g51620	0.0176302	0.0395008	0.446327
	Chr6.g53168-Chr6.g53167	0.0316623	0.103504	0.305902
	Chr8.g53949-Chr8.g53950	0.055216	0.0788644	0.700139
	Chr8.g56034-Chr8.g56035	0.071976	0.249367	0.288635
	Chr8.g56035-Chr8.g56036	0.0501648	0.113508	0.441951
	Chr8.g56224-Chr8.g56225	0.0201563	0.100735	0.200092
	Chr8.g56225-Chr8.g56226	0.20006	0.616367	0.324578
	Chr9.g44380-Chr9.g44379	0.081068	0.100179	0.809234
	Chr9.g44912-Chr9.g44911	0.0478013	0.0870843	0.548909
	Chr9.g47222-Chr9.g47221	0.166957	0.490506	0.340378
	Contig13.g47449-Contig13.g47450	0.122017	0.1587	0.768854
PD	Chr10.g14709-Chr10.g14707	0.0401021	0.136382	0.294043
	Chr10.g15107-Chr10.g15105	0.239821	0.649807	0.369065
	Chr10.g15441-Chr10.g15437	0.0476171	0.128238	0.371317
	Chr11.g10063-Chr11.g10065	0.405489	1.03591	0.391431
	Chr11.g10360-Chr11.g10363	0.0793238	0.194646	0.407529
	Chr11.g10504-Chr11.g10506	0.053013	0.0744617	0.711949
	Chr11.g10559-Chr11.g10562	0.0556969	0.080175	0.694692
	Chr11.g10561-Chr11.g10563	0.0891317	0.124152	0.717923
	Chr11.g10565-Chr11.g10568	0.0426306	0.0797002	0.534887
	Chr11.g10820-Chr11.g10822	0.0344372	0.0803124	0.428791
	Chr11.g10821-Chr11.g10830	0.420095	0.989417	0.424588
	Chr11.g10822-Chr11.g10831	0.0940956	0.152637	0.616465
	Chr11.g12151-Chr11.g12155	0.173467	0.790056	0.219562
	Chr11.g12406-Chr11.g12409	0.126143	0.384703	0.327897
	Chr11.g12409-Chr11.g12414	0.126816	0.200414	0.63277
	Chr13.g23485-Chr13.g23483	0.273827	0.350485	0.781279
	Chr13.g23519-Chr13.g23516	0.0720705	0.167574	0.430081
	Chr13.g23522-Chr13.g23519	0.0662184	0.135605	0.488317
	Chr13.g24020-Chr13.g24018	0.212396	0.773386	0.274631
	Chr13.g24021-Chr13.g24018	0.42703	2.34765	0.181897
	Chr13.g24025-Chr13.g24018	0.238143	0.760722	0.313048
	Chr14.g48840-Chr14.g48842	0.463397	2.6237	0.17662
	Chr14.g49757-Chr14.g49761	0.00781263	0.01045	0.747617
	Chr14.g49759-Chr14.g49763	0.0564012	0.0750472	0.751543
	Chr14.g49763-Chr14.g49767	0.041917	0.0832535	0.503487
	Chr14.g49767-Chr14.g49769	0.127199	0.352837	0.360503
	Chr14.g49770-Chr14.g49772	0.204989	0.758187	0.270367
	Chr14.g50295-Chr14.g50297	0.216721	0.452609	0.478826
	Chr14.g50297-Chr14.g50299	0.455379	0.335542	1.35715
	Chr14.g50312-Chr14.g50317	0.164665	0.630043	0.261356
	Chr14.g50317-Chr14.g50319	0.234892	0.808318	0.290594
	Chr14.g50317-Chr14.g50320	0.124068	0.497268	0.249499
	Chr14.g50319-Chr14.g50323	0.28209	0.790782	0.356723
	Chr14.g50323-Chr14.g50331	0.0774443	0.121895	0.635338
	Chr14.g50323-Chr14.g50332	0.197387	0.450411	0.438237
	Chr15.g00106-Chr15.g00104	0.126953	0.842649	0.15066
	Chr15.g02554-Chr15.g02552	0.0832709	0.151932	0.548081
	Chr15.g04265-Chr15.g04263	0.164698	0.637963	0.258163
	Chr15.g04266-Chr15.g04263	0.158541	1.08028	0.146759
	Chr15.g04608-Chr15.g04605	0.293248	0.818614	0.358225
	Chr15.g04615-Chr15.g04612	0.196774	0.673483	0.292174
	Chr15.g04618-Chr15.g04613	0.177948	0.348937	0.509974
	Chr15.g04619-Chr15.g04617	0.0593082	0.185671	0.319427
	Chr15.g04620-Chr15.g04618	0.489165	3.59942	0.135901
	Chr15.g04625-Chr15.g04620	0.0101466	0.0230672	0.43987
	Chr15.g04698-Chr15.g04695	0.0427856	0.0491203	0.871037
	Chr16.g30387-Chr16.g30385	0.0578438	0.0551249	1.04932
	Chr16.g30390-Chr16.g30387	0.0572181	0.0562324	1.01753
	Chr16.g30392-Chr16.g30388	0.0252533	0.0557193	0.453224
	Chr16.g30393-Chr16.g30391	0.135008	0.17562	0.768749
	Chr16.g30395-Chr16.g30392	0.0124904	0.0330613	0.377794
	Chr17.g25801-Chr17.g25804	0.0463295	0.0692381	0.669134
	Chr1.g56687-Chr1.g56683	0.316544	0.541414	0.584661
	Chr2.g42317-Chr2.g42321	0.0165287	0.0494618	0.334171
	Chr2.g43147-Chr2.g43150	0.313823	0.387249	0.810391
	Chr2.g43155-Chr2.g43160	0.215784	0.431444	0.500143
	Chr2.g43488-Chr2.g43490	NA	0.0029145	-7.61863e-13
	Chr2.g43931-Chr2.g43934	0.22379	0.407711	0.548895
	Chr3.g18548-Chr3.g18545	0.124766	0.44322	0.281499
	Chr4.g38499-Chr4.g38501	0.0118269	0.0322101	0.367178
	Chr5.g06544-Chr5.g06542	0.0177125	0.236722	0.074824
	Chr5.g07490-Chr5.g07486	0.0751752	0.094273	0.79742
	Chr6.g51131-Chr6.g51129	0.0376758	0.160573	0.234634
	Chr6.g51509-Chr6.g51506	0.0181522	0.0273694	0.66323
	Chr6.g51512-Chr6.g51509	0.0255275	0.0342716	0.744858
	Chr6.g51615-Chr6.g51612	0.0149666	0.0251099	0.596044
	Chr6.g51617-Chr6.g51615	0.0431741	0.0660117	0.654037
	Chr6.g51620-Chr6.g51618	0.019495	0.044933	0.433869
	Chr7.g33962-Chr7.g33960	0.128923	0.47041	0.274065
	Chr8.g53882-Chr8.g53884	0.140865	0.598869	0.235218
	Chr8.g53947-Chr8.g53950	0.301751	0.538868	0.559971
	Chr8.g54401-Chr8.g54403	0.105319	0.66054	0.159443
	Chr8.g56038-Chr8.g56040	0.0946147	0.185424	0.510262
	Contig4.g17483-Contig4.g17485	0.0260258	0.0499838	0.520684
TRD	Chr10.g16902-Chr10.g16465	0.0132859	0.0450108	0.29517
	Chr11.g09717-Chr4.g38106	0.178283	1.1786	0.151266
	Chr11.g10418-Chr3.g20257	0.0547677	0.368694	0.148545
	Chr11.g11249-Chr13.g21160	0.415915	4.34956	0.0956223
	Chr12.g36841-Chr14.g48840	0.437441	2.51524	0.173916
	Chr12.g36865-Chr14.g48840	0.224094	0.691899	0.323882
	Chr13.g23456-Chr6.g51498	0.068301	0.12692	0.538143
	Chr13.g24284-Chr16.g30940	0.216067	0.733928	0.294399
	Chr14.g48915-Chr4.g40868	0.258216	0.514732	0.50165
	Chr14.g49704-Chr15.g04625	0.210693	0.38876	0.541961
	Chr14.g50060-Chr8.g56224	0.288306	2.73588	0.10538
	Chr14.g50061-Chr8.g56224	0.298404	1.82976	0.163084
	Chr14.g50322-Chr6.g50986	0.112913	0.809867	0.139422
	Chr14.g50330-Chr14.g50295	0.360296	1.12739	0.319583
	Chr14.g50334-Chr6.g50986	0.169156	0.976199	0.17328
	Chr15.g00738-Chr15.g04625	0.363889	1.88428	0.193119
	Chr16.g28384-Chr4.g38106	0.163901	1.02533	0.159852
	Chr16.g28408-Chr4.g38106	0.167468	0.931718	0.179741
	Chr16.g30988-Chr16.g30940	0.22074	0.702086	0.314406
	Chr17.g27084-Chr13.g21160	0.17947	1.47581	0.121608
	Chr2.g42633-Chr7.g31861	0.207104	3.44523	0.0601131
	Chr3.g18495-Chr14.g50019	0.189083	0.62521	0.302431
	Chr3.g19901-Chr11.g10063	0.0993658	0.305051	0.325735
	Chr5.g09405-Chr15.g02554	0.692807	4.29658	0.161246
	Chr6.g50939-Chr14.g50019	0.172193	0.619288	0.27805
	Chr6.g51628-Chr6.g50986	0.0148538	0.0510236	0.291116
	Chr8.g54839-Chr1.g56678	0.186717	0.427491	0.436775
	Contig88.g59549-Chr6.g50986	0.0614418	0.223719	0.274638
	Scaffold7.g27962-Chr15.g04679	0.164252	0.305155	0.538258
	Scaffold7.g27965-Chr15.g04679	0.208263	0.294343	0.707552
DSD	Chr10.g14666-Chr5.g06542	0.0283706	0.254414	0.111513
	Chr10.g14667-Chr5.g06542	0.031424	0.257577	0.121999
	Chr10.g14707-Chr11.g10177	0.373977	2.3757	0.157418
	Chr10.g14709-Chr11.g10177	0.434734	3.81977	0.113812
	Chr10.g15105-Chr5.g07054	0.0479626	0.287383	0.166895
	Chr10.g15107-Chr6.g51002	0.630521	3.92704	0.160559
	Chr10.g15437-Chr10.g15442	0.0626542	0.183877	0.34074
	Chr10.g15441-Chr5.g07491	0.0604759	0.19924	0.303534
	Chr10.g15442-Chr5.g07490	0.440817	2.41822	0.18229
	Chr10.g16465-Chr8.g53931	0.348422	4.33007	0.0804658
	Chr10.g16744-Chr2.g42255	0.294667	3.31185	0.0889735
	Chr10.g16745-Chr6.g51628	0.535135	4.41712	0.12115
	Chr10.g16902-Chr8.g53931	0.356984	4.32586	0.0825233
	Chr11.g09717-Chr13.g21160	0.179907	1.63982	0.109712
	Chr11.g10063-Chr3.g20514	0.0529636	0.181371	0.292017
	Chr11.g10064-Chr3.g20515	0.172678	0.650655	0.265391
	Chr11.g10065-Chr3.g20514	0.407469	1.16306	0.350343
	Chr11.g10098-Chr3.g20473	0.0484256	0.38693	0.125153
	Chr11.g10103-Chr3.g18545	0.551588	4.2424	0.130018
	Chr11.g10177-Chr11.g10191	0.00167148	0.00248451	0.67276
	Chr11.g10360-Chr2.g42917	0.340101	3.2909	0.103346
	Chr11.g10363-Chr2.g42917	0.339331	1.57162	0.215911
	Chr11.g10417-Chr6.g52320	0.215299	3.31521	0.0649427
	Chr11.g10418-Chr14.g49059	0.278857	4.16668	0.0669254
	Chr11.g10504-Chr11.g10565	0.0543823	0.0629902	0.863345
	Chr11.g10505-Chr11.g10562	0.00908692	0.0263999	0.344202
	Chr11.g10506-Chr11.g10562	NA	NA	NA
	Chr11.g10507-Chr11.g10563	0.0789667	0.0880018	0.897331
	Chr11.g10559-Chr11.g10565	0.059417	0.0689032	0.862325
	Chr11.g10561-Chr11.g10565	0.0572555	0.0836307	0.684623
	Chr11.g10562-Chr11.g10565	0.0548259	0.0874289	0.627092
	Chr11.g10563-Chr11.g10505	0.0898354	0.12177	0.737748
	Chr11.g10568-Chr11.g10561	0.0526218	0.107626	0.48893
	Chr11.g10820-Chr3.g20008	0.140527	0.468631	0.299868
	Chr11.g10821-Chr14.g48360	0.420234	1.47659	0.284597
	Chr11.g10822-Chr3.g20008	0.12665	0.477677	0.265137
	Chr11.g10831-Chr3.g20008	0.212522	0.585514	0.362967
	Chr11.g11249-Chr4.g38106	0.422499	4.35009	0.0971242
	Chr11.g11330-Chr14.g47953	0.246888	4.38013	0.0563654
	Chr11.g12151-Chr4.g40868	0.418623	2.94521	0.142137
	Chr11.g12155-Chr4.g40868	0.40891	2.44425	0.167294
	Chr11.g12406-Contig4.g17483	0.127853	0.275583	0.463939
	Chr11.g12409-Contig4.g17483	0.0421476	0.0732647	0.575279
	Chr11.g12414-Contig4.g17494	0.110943	0.243406	0.455794
	Chr11.g12522-Chr8.g56036	0.184321	0.504977	0.365009
	Chr11.g12706-Chr3.g18314	0.129977	0.294564	0.441251
	Chr11.g13019-Chr11.g12706	0.341314	1.27059	0.268626
	Chr11.g13020-Chr3.g18314	0.176553	0.532686	0.331439
	Chr11.g13021-Chr3.g18314	0.170651	0.448499	0.380494
	Chr11.g13022-Chr11.g12706	0.223958	0.696653	0.321478
	Chr11.g13023-Chr11.g13020	0.212075	0.546261	0.38823
	Chr12.g35010-Chr14.g48927	0.485825	4.40777	0.11022
	Chr12.g36184-Chr15.g04679	0.49864	2.50952	0.198699
	Chr12.g36695-Chr17.g25930	0.655913	2.55015	0.257206
	Chr12.g36841-Chr12.g36867	0.540785	0.935275	0.57821
	Chr12.g36865-Chr14.g48842	0.500627	3.83703	0.130473
	Chr12.g36866-Chr14.g48840	0.173157	0.795272	0.217733
	Chr12.g36867-Chr14.g48840	0.209583	0.43296	0.48407
	Chr12.g37832-Chr3.g19525	0.250914	4.30094	0.0583394
	Chr13.g23338-Chr11.g10559	1.09456	4.17155	0.262386
	Chr13.g23456-Chr14.g49767	NA	NA	NA
	Chr13.g23459-Chr14.g50211	0.38734	4.45698	0.0869063
	Chr13.g23483-Chr16.g30391	0.0858686	0.36598	0.234626
	Chr13.g23485-Chr16.g30388	0.220488	0.394591	0.558778
	Chr13.g23486-Chr16.g30392	0.0687566	0.237011	0.290099
	Chr13.g23513-Chr13.g23519	0.0543213	0.0963564	0.563754
	Chr13.g23514-Chr13.g23519	0.0795255	0.141564	0.561765
	Chr13.g23515-Chr13.g23522	0.233906	0.349187	0.669858
	Chr13.g23516-Chr13.g23522	0.0548079	0.0919593	0.596002
	Chr13.g23519-Chr16.g30385	0.144609	0.519465	0.278381
	Chr13.g23522-Chr16.g30390	0.176663	0.60721	0.290941
	Chr13.g23592-Chr16.g31442	0.398687	4.43109	0.0899749
	Chr13.g23600-Chr14.g49776	0.509132	4.40122	0.11568
	Chr13.g23912-Chr2.g42915	0.557901	4.4299	0.12594
	Chr13.g23997-Chr16.g30365	0.390917	4.44891	0.087868
	Chr13.g24014-Chr13.g24018	0.159836	0.490938	0.325572
	Chr13.g24015-Chr13.g24017	0.153189	0.567489	0.269942
	Chr13.g24017-Chr6.g51620	0.143933	0.518071	0.277826
	Chr13.g24018-Chr6.g51612	0.141446	0.531766	0.265992
	Chr13.g24020-Chr13.g24014	0.209673	0.72081	0.290885
	Chr13.g24021-Chr13.g24015	0.435878	1.45851	0.298851
	Chr13.g24023-Chr13.g24020	0.177682	0.551496	0.322181
	Chr13.g24025-Chr16.g30940	0.219835	0.671308	0.327473
	Chr13.g24032-Chr13.g24017	0.213089	0.59309	0.359286
	Chr13.g24033-Chr16.g30941	0.021261	0.226306	0.0939481
	Chr13.g24034-Chr16.g30941	0.035842	0.253119	0.141601
	Chr13.g24056-Chr15.g03323	0.100869	0.241671	0.417379
	Chr13.g24257-Chr16.g30940	0.188275	0.960776	0.195961
	Chr13.g24284-Chr13.g24257	0.242227	0.874124	0.277108
	Chr13.g24547-Chr2.g43934	0.172786	0.601312	0.287347
	Chr14.g47953-Chr3.g19525	0.247102	4.2906	0.0575914
	Chr14.g48360-Chr3.g20008	0.455546	1.60353	0.284088
	Chr14.g48840-Chr14.g48846	0.464719	2.7768	0.167358
	Chr14.g48842-Chr14.g48846	0.0196772	0.0269803	0.729317
	Chr14.g48846-Scaffold9.g34865	0.587958	4.39288	0.133844
	Chr14.g48847-Chr14.g48840	0.472303	2.38869	0.197724
	Chr14.g48915-Chr4.g40869	0.126614	0.334823	0.378152
	Chr14.g48927-Chr4.g40826	0.47969	4.4505	0.107783
	Chr14.g49059-Chr3.g20257	0.244512	4.42438	0.0552646
	Chr14.g49414-Chr7.g32965	0.266155	3.14257	0.0846934
	Chr14.g49660-Chr9.g47347	0.295304	4.4101	0.0669609
	Chr14.g49701-Chr13.g23456	0.24889	1.15226	0.216001
	Chr14.g49704-Chr15.g04620	0.20088	0.43024	0.466901
	Chr14.g49757-Chr13.g23456	0.479219	5.57643	0.0859365
	Chr14.g49759-Chr14.g49772	0.0730272	0.0965832	0.756107
	Chr14.g49761-Chr13.g23456	0.483661	4.4388	0.108962
	Chr14.g49763-Chr14.g49772	0.0345851	0.0789775	0.437911
	Chr14.g49767-Chr14.g49772	0.0243661	0.0458171	0.531812
	Chr14.g49769-Chr14.g49763	0.115324	0.313702	0.367622
	Chr14.g49770-Chr13.g23456	0.181301	0.459738	0.394358
	Chr14.g49775-Chr14.g49757	0.464604	4.00083	0.116127
	Chr14.g49776-Chr6.g51494	0.0359266	0.176504	0.203545
	Chr14.g50020-Chr6.g50939	0.169103	0.671681	0.251761
	Chr14.g50060-Chr15.g00106	0.285184	3.21799	0.0886217
	Chr14.g50061-Chr8.g56225	0.299463	1.84591	0.16223
	Chr14.g50174-Chr6.g51129	0.0487508	0.42785	0.113944
	Chr14.g50211-Chr16.g30365	0.369928	4.44522	0.0832194
	Chr14.g50295-Chr5.g07054	0.430161	4.07745	0.105497
	Chr14.g50297-Chr6.g51002	0.220784	0.668548	0.330244
	Chr14.g50299-Chr14.g50295	0.131764	0.36228	0.363707
	Chr14.g50312-Chr6.g51628	0.0636382	0.22943	0.277375
	Chr14.g50317-Chr14.g50323	0.0198463	0.0430339	0.461177
	Chr14.g50319-Chr6.g50986	0.358244	1.05681	0.338985
	Chr14.g50320-Chr6.g50986	0.122792	1.15611	0.106212
	Chr14.g50322-Chr6.g51628	0.111928	1.12049	0.0998916
	Chr14.g50323-Chr14.g50312	0.16494	0.612256	0.269397
	Chr14.g50330-Chr6.g51002	0.379689	1.32219	0.287166
	Chr14.g50331-Chr14.g50317	0.0722241	0.0890163	0.811358
	Chr14.g50332-Chr14.g50317	0.189009	0.465548	0.405992
	Chr14.g50334-Chr14.g50322	0.071874	0.149748	0.479967
	Chr14.g50621-Chr7.g32342	0.617966	4.2905	0.144031
	Chr15.g00103-Chr8.g56224	0.746375	1.52445	0.489604
	Chr15.g00104-Chr8.g56224	0.104133	0.835612	0.124619
	Chr15.g00106-Chr15.g00109	0.0265036	0.054741	0.484164
	Chr15.g00109-Chr8.g56225	0.0539836	0.235984	0.22876
	Chr15.g00738-Chr4.g38501	0.278464	0.945726	0.294445
	Chr15.g01479-Contig4.g17494	0.30976	1.41774	0.218489
	Chr15.g02182-Chr15.g02209	0.138169	0.710726	0.194405
	Chr15.g02183-Chr15.g02207	0.0887513	0.167815	0.528865
	Chr15.g02207-Chr15.g02209	0.146664	0.94202	0.155691
	Chr15.g02208-Chr8.g54414	0.337595	1.77942	0.189722
	Chr15.g02290-Chr6.g53398	0.347333	4.13461	0.0840063
	Chr15.g02480-Chr17.g25804	0.466617	4.31045	0.108253
	Chr15.g02552-Chr8.g53790	0.504464	3.64055	0.138568
	Chr15.g02554-Chr8.g53790	0.511197	4.29667	0.118975
	Chr15.g02558-Chr2.g42321	0.03796	0.181115	0.209591
	Chr15.g02589-Chr9.g45549	0.310703	4.3097	0.0720939
	Chr15.g02613-Chr6.g50986	0.57561	1.84872	0.311355
	Chr15.g02912-Chr2.g41837	0.153685	0.64412	0.238596
	Chr15.g02940-Chr15.g04498	0.573182	2.15306	0.266218
	Chr15.g03031-Chr6.g51497	0.23828	1.29469	0.184045
	Chr15.g03263-Chr8.g53884	0.491434	4.41169	0.111394
	Chr15.g03323-Chr4.g39011	0.0740284	0.223564	0.331128
	Chr15.g04187-Chr6.g53398	0.308599	4.31667	0.0714901
	Chr15.g04250-Chr15.g04252	0.158542	1.07457	0.147539
	Chr15.g04251-Chr8.g54414	0.231972	1.11475	0.208093
	Chr15.g04263-Chr8.g54403	0.106717	0.37546	0.284231
	Chr15.g04265-Chr8.g54403	0.182723	0.588404	0.310541
	Chr15.g04266-Chr15.g02208	0.30914	3.19836	0.0966559
	Chr15.g04435-Chr2.g42321	0.074379	0.597033	0.124581
	Chr15.g04436-Chr2.g42321	0.108568	0.675756	0.160661
	Chr15.g04498-Chr2.g41803	0.34817	2.5712	0.135411
	Chr15.g04499-Chr11.g12706	0.419072	4.41789	0.0948581
	Chr15.g04605-Chr8.g53950	0.326386	0.786403	0.415036
	Chr15.g04608-Chr8.g53950	0.0666931	0.168033	0.396905
	Chr15.g04612-Chr15.g04616	0.23041	0.776497	0.29673
	Chr15.g04613-Chr15.g04619	0.366357	3.83139	0.0956199
	Chr15.g04615-Chr15.g04619	0.292148	4.83063	0.0604782
	Chr15.g04616-Chr15.g04619	0.307659	3.45578	0.0890272
	Chr15.g04617-Chr15.g04623	0.0593082	0.185671	0.319427
	Chr15.g04618-Chr15.g04625	0.489165	3.59942	0.135901
	Chr15.g04619-Chr15.g04623	NA	NA	NA
	Chr15.g04620-Chr15.g04624	0.00731383	0.0173192	0.422296
	Chr15.g04623-Chr9.g44912	0.0933112	0.240037	0.388736
	Chr15.g04624-Chr15.g04698	0.127857	0.176009	0.726424
	Chr15.g04625-Chr15.g04612	0.295481	0.83396	0.354311
	Chr15.g04630-Chr15.g04641	0.0180262	0.0292192	0.616929
	Chr15.g04679-Chr8.g53884	0.154353	0.692036	0.223041
	Chr15.g04690-Chr15.g04701	0.188953	0.302464	0.624712
	Chr15.g04691-Chr15.g04698	0.0503337	0.116098	0.433546
	Chr15.g04694-Chr9.g44912	0.00623299	0.0288491	0.216055
	Chr15.g04695-Chr9.g44912	0.0326245	0.0442093	0.737957
	Chr15.g04698-Chr9.g44912	0.0400581	0.0561109	0.71391
	Chr15.g04701-Chr15.g04698	0.143053	0.240472	0.594882
	Chr16.g28238-Chr3.g20140	0.307016	4.2309	0.0725652
	Chr16.g28384-Chr16.g28408	0.0141931	0.00883796	1.60592
	Chr16.g28408-Chr11.g09717	0.0305718	0.0453653	0.673903
	Chr16.g28723-Chr6.g53167	0.300248	4.33656	0.0692364
	Chr16.g30240-Chr11.g10565	1.13139	4.34977	0.260103
	Chr16.g30365-Chr6.g51092	0.373153	4.46145	0.0836395
	Chr16.g30385-Chr16.g30390	0.037177	0.0671856	0.553348
	Chr16.g30387-Chr13.g23513	0.147502	0.437241	0.337347
	Chr16.g30388-Chr16.g30395	0.0277707	0.0513535	0.540776
	Chr16.g30390-Chr13.g23519	0.159833	0.508101	0.31457
	Chr16.g30391-Chr16.g30398	0.0653089	0.145727	0.448158
	Chr16.g30392-Contig13.g47448	0.0143814	0.0360744	0.39866
	Chr16.g30393-Chr16.g30398	0.102901	0.161012	0.639087
	Chr16.g30397-Contig13.g47449	0.0902872	0.138989	0.6496
	Chr16.g30398-Contig13.g47450	0.00660738	0.00263053	2.5118
	Chr16.g30505-Chr13.g23600	0.116229	0.30332	0.383188
	Chr16.g30506-Chr14.g49761	0.459943	4.41034	0.104287
	Chr16.g30815-Chr2.g42917	0.540745	2.75019	0.196621
	Chr16.g30914-Chr1.g57754	0.402689	4.43118	0.0908762
	Chr16.g30929-Chr6.g51612	0.156916	0.600417	0.261345
	Chr16.g30940-Chr13.g24018	0.189006	1.02522	0.184357
	Chr16.g30942-Chr13.g24033	0.151572	0.499571	0.303405
	Chr16.g30988-Chr13.g24023	0.17578	0.25203	0.697456
	Chr16.g31154-Chr16.g30940	0.208141	1.15176	0.180716
	Chr16.g31181-Chr10.g14667	0.380418	4.37659	0.0869211
	Chr16.g31442-Chr2.g43934	0.113997	0.523334	0.217829
	Chr17.g24684-Chr17.g24686	0.0881369	0.157029	0.561278
	Chr17.g24685-Chr9.g47362	0.199855	0.692571	0.288569
	Chr17.g24686-Chr9.g47362	0.191106	0.723559	0.264119
	Chr17.g24696-Chr9.g47347	0.0539152	0.20396	0.264342
	Chr17.g25231-Chr9.g45549	0.64086	1.58545	0.404213
	Chr17.g25380-Chr3.g20515	0.664089	4.41075	0.150561
	Chr17.g25603-Chr8.g53931	0.52907	4.30258	0.122966
	Chr17.g25801-Chr9.g47222	0.420427	4.10304	0.102467
	Chr17.g25804-Chr9.g47222	0.360033	4.31067	0.0835212
	Chr17.g25930-Chr4.g40826	0.550975	4.44819	0.123865
	Chr17.g26065-Chr3.g18548	0.755493	4.0169	0.188079
	Chr17.g26299-Chr9.g45695	0.0277581	0.222771	0.124604
	Chr17.g26509-Chr2.g42275	0.400248	4.30868	0.0928934
	Chr17.g27084-Chr4.g38106	0.178333	1.4457	0.123354
	Chr17.g27546-Chr13.g23456	0.156721	0.685037	0.228777
	Chr17.g27657-Chr9.g44379	0.27028	0.644322	0.41948
	Chr1.g56674-Chr1.g56676	0.0730499	0.277299	0.263433
	Chr1.g56675-Chr1.g56678	0.0600691	0.158019	0.380137
	Chr1.g56676-Chr1.g56678	0.0594692	0.1622	0.366642
	Chr1.g56677-Chr1.g56674	0.074123	0.271634	0.272879
	Chr1.g56683-Chr1.g56688	0.0678391	0.143553	0.472573
	Chr1.g56687-Chr7.g31869	0.295914	0.521395	0.567543
	Chr1.g56688-Chr1.g56987	0.645542	4.4092	0.146408
	Chr1.g56825-Chr11.g10360	0.162375	0.464943	0.349235
	Chr1.g56957-Chr7.g34278	0.485782	4.32751	0.112255
	Chr1.g56987-Chr7.g33962	0.372323	2.62024	0.142095
	Chr1.g57159-Chr9.g45549	0.506867	4.36886	0.116018
	Chr1.g57754-Chr6.g51956	0.238096	2.13215	0.111669
	Chr1.g57800-Chr6.g51131	0.608533	4.44524	0.136895
	Chr1.g57987-Chr3.g20257	0.281184	4.38705	0.0640941
	Chr1.g58522-Contig4.g17494	0.169584	1.00858	0.168141
	Chr2.g41430-Chr8.g53884	0.480301	4.32244	0.111118
	Chr2.g41803-Chr11.g12706	0.396968	2.87071	0.138282
	Chr2.g41835-Chr2.g41837	0.151903	0.244063	0.622395
	Chr2.g41836-Chr2.g41838	0.00832412	0.0225482	0.36917
	Chr2.g42255-Chr6.g50986	0.550769	4.66875	0.117969
	Chr2.g42275-Chr9.g45549	0.319434	4.31165	0.0740862
	Chr2.g42317-Chr15.g04435	0.09279	0.535527	0.173269
	Chr2.g42406-Chr2.g42422	0.0763073	0.115339	0.661594
	Chr2.g42422-Chr9.g47222	0.537893	4.35925	0.123391
	Chr2.g42603-Chr6.g53398	0.298829	4.19791	0.0711852
	Chr2.g42633-Chr1.g56674	0.0596415	0.290606	0.205232
	Chr2.g42914-Chr2.g42916	0.137555	0.645996	0.212935
	Chr2.g42915-Chr2.g42917	0.353224	4.39379	0.0803917
	Chr2.g42916-Chr1.g56825	0.426403	1.88761	0.225896
	Chr2.g43147-Chr7.g33960	0.394648	1.62426	0.242971
	Chr2.g43150-Chr7.g33941	0.316747	0.660841	0.479309
	Chr2.g43155-Chr7.g33962	0.193257	0.602441	0.320789
	Chr2.g43160-Chr7.g33960	0.133882	0.427319	0.313307
	Chr2.g43294-Chr6.g53167	0.300248	4.33656	0.0692364
	Chr2.g43488-Chr7.g32144	0.500345	4.35132	0.114987
	Chr2.g43490-Chr7.g34278	0.0282684	0.310201	0.0911293
	Chr3.g18314-Chr11.g13023	0.231107	0.655074	0.352795
	Chr3.g18315-Chr11.g13021	0.232301	0.615107	0.377659
	Chr3.g18433-Chr8.g56036	0.164722	0.629926	0.261495
	Chr3.g18495-Chr6.g50939	0.162064	0.654215	0.247723
	Chr3.g18545-Chr3.g20468	0.5765	4.20765	0.137012
	Chr3.g18548-Chr7.g32222	0.561518	4.32327	0.129883
	Chr3.g19525-Chr6.g51651	0.496087	4.34504	0.114173
	Chr3.g19901-Chr3.g20515	0.0660913	0.123378	0.535682
	Chr3.g20009-Chr11.g10822	0.166931	0.344987	0.483877
	Chr3.g20140-Chr6.g53398	0.310803	4.34236	0.0715748
	Chr3.g20257-Chr6.g52320	0.248822	4.41087	0.0564111
	Chr3.g20412-Chr9.g45695	0.72991	2.97276	0.245532
	Chr3.g20468-Chr13.g21160	0.760439	4.3492	0.174846
	Chr3.g20472-Chr3.g20474	0.0753233	0.283066	0.266098
	Chr3.g20473-Chr8.g56225	0.713894	4.36068	0.163712
	Chr3.g20474-Chr8.g56225	0.659571	4.34037	0.151962
	Chr3.g20514-Chr3.g20517	0.103371	0.490042	0.210943
	Chr3.g20515-Chr3.g20517	0.0963708	0.445128	0.216501
	Chr4.g38499-Chr15.g04620	0.361582	1.60319	0.225539
	Chr4.g38501-Chr15.g04620	0.410881	1.49419	0.274986
	Chr4.g39010-Chr14.g50174	0.609225	4.07757	0.149409
	Chr4.g39011-Chr6.g51131	0.585819	4.40313	0.133046
	Chr4.g40257-Chr4.g40259	0.139179	0.417129	0.333659
	Chr4.g40259-Chr7.g32184	0.403762	2.34799	0.171961
	Chr4.g40826-Chr13.g24257	0.922547	3.87176	0.238276
	Chr4.g40869-Chr17.g24685	0.327895	2.36082	0.13889
	Chr5.g06333-Chr11.g12409	0.988456	4.23907	0.233177
	Chr5.g06542-Chr5.g06545	0.0172545	0.225161	0.0766319
	Chr5.g06544-Chr4.g38106	0.399448	4.31903	0.0924856
	Chr5.g07054-Chr6.g51651	0.435536	4.3404	0.100345
	Chr5.g07485-Chr5.g07490	0.0582601	0.0936167	0.622326
	Chr5.g07486-Chr15.g04613	0.443856	2.19087	0.202593
	Chr5.g07490-Chr15.g04619	0.461028	1.86261	0.247516
	Chr5.g07491-Chr15.g04613	0.441192	2.07645	0.212474
	Chr5.g09211-Chr6.g51956	0.42987	4.38689	0.0979895
	Chr5.g09405-Chr3.g20140	0.81601	9.0998	0.0896733
	Chr6.g50939-Chr6.g51274	0.170917	0.606031	0.282026
	Chr6.g50985-Chr14.g50322	0.363634	0.775735	0.468761
	Chr6.g51002-Chr5.g07054	0.46127	4.24048	0.108778
	Chr6.g51129-Chr17.g26299	0.5716	4.42179	0.129269
	Chr6.g51131-Chr17.g26299	0.5458	4.41246	0.123695
	Chr6.g51494-Chr13.g23600	0.462252	4.19069	0.110305
	Chr6.g51497-Chr13.g23456	0.294066	1.43653	0.204706
	Chr6.g51498-Chr14.g49772	0.0681029	0.124754	0.545899
	Chr6.g51504-Chr11.g10568	0.261356	0.720792	0.362595
	Chr6.g51506-Chr6.g51512	0.0431288	0.0504123	0.855522
	Chr6.g51509-Chr13.g23456	0.189301	0.510365	0.370912
	Chr6.g51512-Chr13.g23456	0.175988	0.484514	0.363227
	Chr6.g51516-Chr14.g49761	0.446288	4.26581	0.10462
	Chr6.g51612-Chr6.g51620	0.0154893	0.0185066	0.83696
	Chr6.g51615-Chr6.g51620	0.010846	0.0169627	0.639404
	Chr6.g51617-Chr6.g51620	0.0401641	0.0792807	0.506606
	Chr6.g51618-Chr6.g51612	0.0114639	0.0468046	0.244932
	Chr6.g51628-Contig88.g59549	0.0604937	0.218383	0.277007
	Chr6.g51651-Chr9.g47347	0.283716	4.38162	0.0647512
	Chr6.g51956-Chr13.g23997	0.427792	4.38104	0.0976464
	Chr6.g53167-Chr7.g34096	0.305412	4.33514	0.0704503
	Chr6.g53168-Chr7.g34096	0.309247	4.35538	0.0710034
	Chr6.g53398-Chr8.g54496	0.29628	4.27458	0.0693119
	Chr7.g31861-Chr1.g56675	0.0897473	0.341299	0.262958
	Chr7.g31869-Chr7.g32184	0.652353	4.4023	0.148184
	Chr7.g32144-Chr7.g34278	0.495454	4.33561	0.114276
	Chr7.g32222-Chr4.g38106	0.626546	4.31992	0.145036
	Chr7.g32342-Chr7.g32362	NA	0.0111774	9.93274e-14
	Chr7.g32362-Chr9.g45549	0.500471	4.36989	0.114527
	Chr7.g32965-Chr6.g51092	0.424511	4.45482	0.0952924
	Chr7.g33941-Chr7.g33962	0.308562	1.18143	0.261177
	Chr7.g33960-Chr3.g20517	0.374634	2.36305	0.158538
	Chr7.g33962-Chr3.g20517	0.331243	2.41629	0.137087
	Chr7.g34782-Chr17.g26299	0.668695	4.33156	0.154378
	Chr8.g53790-Chr6.g53398	0.75964	4.25873	0.178372
	Chr8.g53882-Chr15.g03263	0.498363	4.35458	0.114446
	Chr8.g53884-Chr11.g13021	0.562401	4.42457	0.127108
	Chr8.g53937-Chr15.g04620	0.202783	0.883561	0.229507
	Chr8.g53939-Chr15.g04612	0.0997158	0.27224	0.366279
	Chr8.g53947-Chr15.g04605	0.323829	1.14048	0.283941
	Chr8.g53949-Chr15.g00106	0.759882	3.91136	0.194275
	Chr8.g54158-Chr2.g42321	0.129075	0.639537	0.201826
	Chr8.g54159-Chr15.g04436	0.0942032	0.18609	0.506223
	Chr8.g54401-Chr15.g04252	0.363446	4.06859	0.0893297
	Chr8.g54403-Chr15.g04252	0.371499	2.51437	0.14775
	Chr8.g54839-Chr1.g56676	0.160236	0.331012	0.484079
	Chr8.g56034-Chr8.g56036	0.066835	0.205627	0.32503
	Chr8.g56035-Chr8.g56040	0.0663572	0.129793	0.511254
	Chr8.g56036-Chr8.g56038	0.0624575	0.128671	0.485405
	Chr8.g56226-Chr8.g56224	0.196826	0.753367	0.261262
	Chr9.g44379-Scaffold9.g34865	0.635592	4.41671	0.143906
	Chr9.g44380-Chr14.g50174	0.664844	4.35376	0.152706
	Chr9.g44911-Chr15.g04694	0.0357924	0.0438241	0.816729
	Chr9.g45695-Chr15.g02912	0.237634	1.74611	0.136093
	Chr9.g45696-Chr2.g41838	0.433564	3.44585	0.125822
	Chr9.g46011-Chr3.g18548	0.614653	1.78473	0.344397
	Chr9.g46400-Chr8.g53931	0.602003	4.10386	0.146692
	Chr9.g46627-Chr3.g20515	0.671788	3.58679	0.187295
	Chr9.g47221-Chr17.g25804	0.306161	3.89359	0.0786322
	Chr9.g47347-Chr5.g07054	0.481921	4.28688	0.112418
	Chr9.g47362-Chr4.g40868	0.317736	1.46448	0.216962
	Contig13.g47449-Chr16.g30391	0.132178	0.127178	1.03931
	Contig13.g47450-Chr13.g23483	0.110387	0.357206	0.30903
	Contig29.g59167-Chr12.g35010	0.518496	2.30703	0.224747
	Contig4.g17483-Contig4.g17494	0.105458	0.250116	0.421636
	Contig4.g17485-Chr11.g12409	0.0815855	0.13839	0.589531
	Contig88.g59549-Chr14.g50317	0.143488	0.56435	0.254253
	Scaffold7.g27962-Chr8.g53882	0.226258	0.420802	0.537682
	Scaffold7.g27965-Chr8.g53882	0.216133	0.35758	0.604434
	Scaffold9.g34865-Chr16.g30392	0.253163	1.40413	0.180298
