# Supplementary material for: Genome-wide identification, comparative analysis and functional roles in flavonoid biosynthesis of cytochrome P450 superfamily in pear (Pyrus spp.)
Source: BMC Genom Data. 2023 Oct 3;24:58. doi: 10.1186/s12863-023-01159-w (PMC10548706; doi:10.1186/s12863-023-01159-w)
Supplement: Supplementary file 19 — Additional file 19: Table 11. The retention mechanisms of P450 duplicated gene pairs inferred from transcriptome profiles in Chinese white pear. [file 12863_2023_1159_MOESM19_ESM.xlsx]

## Sheet: Sheet1
Supplementary Table 11 The retention mechanisms of P450 duplicated gene pairs inferred from transcriptome profiles in Chinese white pear
Gene Pairs	Gene Duplication Event	Model
Pbr029196-v2.1-Pbr020847-v2.1	WGD	SF
Pbr038048-v2.1-Pbr004554-v2.1	WGD	SF
Pbr011831-v2.1-Pbr011832-v2.1	TD	SF
Pbr011828-v2.1-Pbr011831-v2.1	PD	SF
Pbr029196-v2.1-Pbr011832-v2.1	DSD	SF
Pbr011831-v2.1-Pbr003226-v2.1	DSD	SF
Pbr011831-v2.1-Pbr003226-v2.1	DSD	SF
Pbr003226-v2.1-Pbr011828-v2.1	WGD	Gene Dosage Balance
Pbr002713-v2.1-Pbr032598-v2.1	WGD	Gene Dosage Balance
Pbr042720-v2.1-Pbr042196-v2.1	WGD	Gene Dosage Balance
Pbr023562-v2.1-Pbr017889-v2.1	WGD	Gene Dosage Balance
Pbr000740-v2.1-Pbr000741-v2.1	WGD	Gene Dosage Balance
Pbr040654-v2.1-Pbr019106-v2.1	WGD	Gene Dosage Balance
Pbr029196-v2.1-Pbr006864-v2.1	TD	Gene Dosage Balance
Pbr003226-v2.1-Pbr003227-v2.1	TD	Gene Dosage Balance
Pbr032144-v2.1-Pbr042991-v2.1	PD	Gene Dosage Balance
Pbr031052-v2.1-Pbr031047-v2.1	PD	Gene Dosage Balance
Pbr002714-v2.1-Pbr032598-v2.1	TRD	Gene Dosage Balance
Pbr003226-v2.1-Pbr011832-v2.1	DSD	Gene Dosage Balance
Pbr011833-v2.1-Pbr003226-v2.1	DSD	Gene Dosage Balance
Pbr032598-v2.1-Pbr006358-v2.1	DSD	Gene Dosage Balance
Pbr012912-v2.1-Pbr045374-v2.1	DSD	Gene Dosage Balance
Pbr031071-v2.1-Pbr045374-v2.1	DSD	Gene Dosage Balance
Pbr017889-v2.1-Pbr012912-v2.1	DSD	Gene Dosage Balance
Pbr023562-v2.1-Pbr023120-v2.1	DSD	Gene Dosage Balance
Pbr000260-v2.1-Pbr000737-v2.1	WGD	Expression Specialization and Nonfunctionalization
Pbr001517-v2.1-Pbr005537-v2.1	WGD	Expression Specialization and Nonfunctionalization
Pbr001517-v2.1-Pbr034536-v2.1	WGD	Expression Specialization and Nonfunctionalization
Pbr038673-v2.1-Pbr005231-v2.1	WGD	Expression Specialization and Nonfunctionalization
Pbr012516-v2.1-Pbr008262-v2.1	WGD	Expression Specialization and Nonfunctionalization
Pbr043225-v2.1-Pbr043226-v2.1	TD	Expression Specialization and Nonfunctionalization
Pbr000737-v2.1-Pbr000738-v2.1	TD	Expression Specialization and Nonfunctionalization
Pbr013219-v2.1-Pbr013218-v2.1	TD	Expression Specialization and Nonfunctionalization
Pbr031057-v2.1-Pbr031056-v2.1	TD	Expression Specialization and Nonfunctionalization
Pbr031058-v2.1-Pbr031057-v2.1	TD	Expression Specialization and Nonfunctionalization
Pbr028150-v2.1-Pbr005231-v2.1	TD	Expression Specialization and Nonfunctionalization
Pbr043224-v2.1-Pbr043226-v2.1	PD	Expression Specialization and Nonfunctionalization
Pbr035667-v2.1-Pbr035669-v2.1	PD	Expression Specialization and Nonfunctionalization
Pbr035666-v2.1-Pbr035669-v2.1	PD	Expression Specialization and Nonfunctionalization
Pbr035669-v2.1-Pbr035671-v2.1	PD	Expression Specialization and Nonfunctionalization
Pbr031298-v2.1-Pbr003226-v2.1	TRD	Expression Specialization and Nonfunctionalization
Pbr011832-v2.1-Pbr031298-v2.1	DSD	Expression Specialization and Nonfunctionalization
Pbr031298-v2.1-Pbr003227-v2.1	DSD	Expression Specialization and Nonfunctionalization
Pbr000737-v2.1-Pbr036788-v2.1	DSD	Expression Specialization and Nonfunctionalization
Pbr038571-v2.1-Pbr000737-v2.1	DSD	Expression Specialization and Nonfunctionalization
Pbr000741-v2.1-Pbr036788-v2.1	DSD	Expression Specialization and Nonfunctionalization
Pbr038571-v2.1-Pbr000737-v2.1	DSD	Expression Specialization and Nonfunctionalization
Pbr042129-v2.1-Pbr024757-v2.1	DSD	Expression Specialization and Nonfunctionalization
Pbr037014-v2.1-Pbr011147-v2.1	DSD	Expression Specialization and Nonfunctionalization
Pbr001517-v2.1-Pbr006257-v2.1	DSD	Expression Specialization and Nonfunctionalization
Pbr005206-v2.1-Pbr001517-v2.1	DSD	Expression Specialization and Nonfunctionalization
Pbr041238-v2.1-Pbr001517-v2.1	DSD	Expression Specialization and Nonfunctionalization
Pbr037065-v2.1-Pbr035669-v2.1	DSD	Expression Specialization and Nonfunctionalization
Pbr013216-v2.1-Pbr013219-v2.1	DSD	Expression Specialization and Nonfunctionalization
Pbr013219-v2.1-Pbr035671-v2.1	DSD	Expression Specialization and Nonfunctionalization
Pbr012109-v2.1-Pbr030623-v2.1	DSD	Expression Specialization and Nonfunctionalization
Pbr012112-v2.1-Pbr030623-v2.1	DSD	Expression Specialization and Nonfunctionalization
Pbr030623-v2.1-Pbr017564-v2.1	DSD	Expression Specialization and Nonfunctionalization
Pbr038048-v2.1-Pbr010704-v2.1	DSD	Expression Specialization and Nonfunctionalization
Pbr004554-v2.1-Pbr010704-v2.1	DSD	Expression Specialization and Nonfunctionalization
Pbr002023-v2.1-Pbr011917-v2.1	DSD	Expression Specialization and Nonfunctionalization
Pbr022466-v2.1-Pbr002023-v2.1	DSD	Expression Specialization and Nonfunctionalization
Pbr029052-v2.1-Pbr002023-v2.1	DSD	Expression Specialization and Nonfunctionalization
Pbr030828-v2.1-Pbr002023-v2.1	DSD	Expression Specialization and Nonfunctionalization
Pbr017195-v2.1-Pbr032576-v2.1	DSD	Expression Specialization and Nonfunctionalization
Pbr032576-v2.1-Pbr011917-v2.1	DSD	Expression Specialization and Nonfunctionalization
Pbr008262-v2.1-Pbr012513-v2.1	DSD	Expression Specialization and Nonfunctionalization
