# Supplementary material for: Genome-wide identification, comparative analysis and functional roles in flavonoid biosynthesis of cytochrome P450 superfamily in pear (Pyrus spp.)
Source: BMC Genom Data. 2023 Oct 3;24:58. doi: 10.1186/s12863-023-01159-w (PMC10548706; doi:10.1186/s12863-023-01159-w)
Supplement: Supplementary file 20 — Additional file 20: Table 12. Content of total flavonoid at different developmental stages of Chinese white pear. [file 12863_2023_1159_MOESM20_ESM.xlsx]

## Sheet: Sheet1
Supplementary Table 12 Content of total flavonoid at different developmental stages of Chinese white pear
		15 DAF	45 DAF	90 DAF	120 DAF	145 DAF
Total flavonoid content (epicatechin+rutin+myricetin)(ug/g)UPLC method	rep1	1923.87	157.748	17.5792	7.41467	8.99403
	rep2	2303.04	160.705	14.6854	7.02604	8.09794
	rep3	1981.3	186.171	15.3706	7.56207	7.86125
	mean	2069.4	168.208	15.8784	7.33426	8.31774
	standard deviation	166.862	12.759	1.235	0.226	0.488
Total flavonoid content (mg/g) Spectrophotometry method	rep1	6.58017	1.23647	0.20244	0.0531182	0.007673
	rep2	8.73618	1.11194	0.230179	0.0590203	0.018296
	rep3	8.06866	1.48495	0.211293	0.0507574	0.003541
	mean	7.795	1.27779	0.214637	0.0542986	0.00983671
	standard deviation	0.901	0.155	0.012	0.003	0.006
