# Supplementary material for: Genome-wide identification, comparative analysis and functional roles in flavonoid biosynthesis of cytochrome P450 superfamily in pear (Pyrus spp.)
Source: BMC Genom Data. 2023 Oct 3;24:58. doi: 10.1186/s12863-023-01159-w (PMC10548706; doi:10.1186/s12863-023-01159-w)
Supplement: Supplementary file 21 — Additional file 21: Table 13. The Pearson correlation coefficient between the FPKM value of the selected genes and total flavonoid content at different developmental stages in Chinese white pear. [file 12863_2023_1159_MOESM21_ESM.xlsx]

## Sheet: Sheet1
Supplementary Table 13 The Pearson correlation coefficient between the FPKM value of the selected genes and total flavonoid content at different developmental stages in Chinese white pear
	GeneID	PearsonR	P-value
total flav	Pbr013220-v2.1	0.996667	0.000230823
total flav	Pbr023120-v2.1	0.993531	0.000624023
total flav	Pbr031340-v2.1	0.991182	0.000992687
total flav	Pbr042196-v2.1	0.989855	0.00122483
total flav	Pbr025127-v2.1	0.989627	0.00126626
total flav	Pbr042720-v2.1	0.988877	0.00140583
total flav	Pbr006358-v2.1	0.98853	0.00147212
total flav	Pbr011832-v2.1	0.988507	0.00147643
total flav	Pbr031052-v2.1	0.988408	0.00149551
total flav	Pbr038992-v2.1	0.987858	0.00160317
total flav	Pbr021780-v2.1	0.986939	0.00178842
total flav	Pbr020847-v2.1	0.962701	0.00859884
total flav	Pbr026214-v2.1	0.953014	0.0121395
total flav	Pbr045373-v2.1	0.948269	0.0140138
total flav	Pbr032144-v2.1	0.94159	0.0167967
total flav	Pbr040981-v2.1	0.933419	0.0204161
total flav	Pbr020819-v2.1	0.913541	0.0301186
total flav	Pbr038048-v2.1	0.909774	0.0320897
total flav	Pbr042129-v2.1	0.908883	0.0325617
total flav	Pbr031195-v2.1	0.908139	0.0329573
total flav	Pbr003226-v2.1	0.90238	0.0360725
total flav	Pbr023562-v2.1	0.89709	0.0390123
total flav	Pbr041689-v2.1	0.894007	0.0407587
epicatechin+rutin+ myricetin	Pbr023120-v2.1	0.999451	1.54225e-05
epicatechin+rutin+ myricetin	Pbr042196-v2.1	0.998071	0.000101652
epicatechin+rutin+ myricetin	Pbr025127-v2.1	0.997889	0.00011637
epicatechin+rutin+ myricetin	Pbr042720-v2.1	0.997634	0.000138084
epicatechin+rutin+ myricetin	Pbr006358-v2.1	0.997432	0.000156163
epicatechin+rutin+ myricetin	Pbr031052-v2.1	0.997392	0.000159842
epicatechin+rutin+ myricetin	Pbr038992-v2.1	0.997138	0.000183764
epicatechin+rutin+ myricetin	Pbr013220-v2.1	0.989342	0.00131881
epicatechin+rutin+ myricetin	Pbr031340-v2.1	0.978181	0.00385619
epicatechin+rutin+ myricetin	Pbr011832-v2.1	0.973595	0.00513035
epicatechin+rutin+ myricetin	Pbr021780-v2.1	0.970759	0.00597601
epicatechin+rutin+ myricetin	Pbr020847-v2.1	0.939597	0.0176581
epicatechin+rutin+ myricetin	Pbr045373-v2.1	0.937764	0.0184629
epicatechin+rutin+ myricetin	Pbr026214-v2.1	0.934464	0.0199404
epicatechin+rutin+ myricetin	Pbr032144-v2.1	0.918731	0.0274697
epicatechin+rutin+ myricetin	Pbr042129-v2.1	0.905208	0.0345317
epicatechin+rutin+ myricetin	Pbr038048-v2.1	0.902629	0.0359361
epicatechin+rutin+ myricetin	Pbr040981-v2.1	0.901823	0.0363789
epicatechin+rutin+ myricetin	Pbr020819-v2.1	0.879955	0.0490197
