# Supplementary material for: Genome-wide identification, comparative analysis and functional roles in flavonoid biosynthesis of cytochrome P450 superfamily in pear (Pyrus spp.)
Source: BMC Genom Data. 2023 Oct 3;24:58. doi: 10.1186/s12863-023-01159-w (PMC10548706; doi:10.1186/s12863-023-01159-w)
Supplement: Supplementary file 22 — Additional file 22: Table 14. The flavonoid content of pear fruit after transient transformation of Pbr031195-v2.1. [file 12863_2023_1159_MOESM22_ESM.xlsx]

## Sheet: Sheet1
Supplementary Table 14 The flavonoid content of pear fruit after transient transformation of Pbr031195-v2.1
The content of flavonoid of overexpress Pbr031195-v2.1. (ug/g FW)
Empty vector	18.2326	19.9476	20.3012
Overexpression of Pbr031195-v2.1	23.8728	26.3595	26.1703
The content of flavonoid of silence Pbr031195-v2.1. (ug/g FW)
Empty vector	29.0014	26.0895	25.3287
Silence of Pbr031195-v2.1	23.3164	22.2488	22.7756
