# Supplementary material for: Genome-wide identification, comparative analysis and functional roles in flavonoid biosynthesis of cytochrome P450 superfamily in pear (Pyrus spp.)
Source: BMC Genom Data. 2023 Oct 3;24:58. doi: 10.1186/s12863-023-01159-w (PMC10548706; doi:10.1186/s12863-023-01159-w)
Supplement: Supplementary file 23 — Additional file 23: Table 15. The primers for qRT-PCR of candidate genes in Chinese white pear P450 gene family. [file 12863_2023_1159_MOESM23_ESM.xlsx]

## Sheet: Sheet1
Supplementary Table 15 The primers for qRT-PCR of candidate genes in Chinese white pear P450 gene family
GeneID	Sequences (5'-3')
	Forward	Reverse
Pbr006358-v2.1	TGACCAAGCGCATGAAGAGA	GGCCAGGGTCCAGATAATCG
Pbr031052-v2.1	GCTACACCCAATTGCACCATTT	GTCATGCCCCCGAAGATCAA
Pbr031195-v2.1	TACCAGGACTTGGTGTTCGC	AAGAGCCTCCGTCCTACCAT
Tublin	TGGGCTTTGCTCCTCTTAC	CCTTCGTGCTCATCTTACC
